# Supplementary material for: A de novo paradigm for male infertility
Source: Nat Commun. 2022 Jan 10;13:154. doi: 10.1038/s41467-021-27132-8 (PMC8748898; doi:10.1038/s41467-021-27132-8)
Supplement: Supplementary file 4 — Supplementary Data 1-13 [file 41467_2021_27132_MOESM4_ESM.xlsx]

## Sheet: Supplementary Data 1
Supplementary Data 1 - All DNMs mutations identified in 185 patient-parent trios in NIJ/NCL Cohort of infertile men. * Based on SIFT,Mutation Taster, PolyPhen, ACMG classification, gnomAD cases and fertile controls with variant. This score was used to initially determine the variants most likely to be damaging before moving on to the functional analysis.
Patient ID	Origin	Semen analysis	Gene	Chromosome coordinates (GRCh37)	Refseq ID	HGVS	Minor Allele Frequency (MAF) in Proband	Read Depth in Proband	Read Depth in Father	Read Depth in Mother	Variant level Pathogenicity prediction*	Expressed in testis	Mouse model	Comments	Conclusion variant/gene	Conclusion patient
Proband_005	Netherlands	Azoospermia	CDK5RAP2	chr9:123215805-G-A	NM_018249:c.2722C>T	p.Arg908Trp	0.44	49	32	38	Pathogenic	Yes, not enhanced	Yes, Sertoli cell only described2	Centrosomal protein regulating centriole engagement and microtubule nucleation (UniProt: Q96SN8). Drosophila models shows meiotic and post-meiotic defects in sperm, mouse model a complete loss of male germ cells. This deficiency occurs in fetal life during the PGC-to-gonocyte transition and seems to result from the dysregulation of mitotic quiescence initiation2. In human, CDK5RAP2 is detected in…	Possibly causative	Candidate de novo point mutation (CDK5RAP2)
Proband_006	Netherlands	Azoospermia	ATP1A1	chr1:116930014-CT-C	NM_000701:c.291del	p.Phe97LeufsTer44	0.59	100	34	38	Pathogenic	Yes, not enhanced	Yes, no infertility described	Catalyzes the hydrolysis of ATP (UniProt: P05023). Involved in sperm capacitation4. Gene very intolerant to LoF variation (pLi = 1; LOEUF = 0.12). Missense variants in this gene described in Charcot-Marie-Tooth disease (OMIM: 618036).	Unclear	Multiple candidate genes
			TLN2	chr15:63029134-G-A	NM_015059:c.3416G>A	p.Gly1139Glu	0.66	61	38	35	Pathogenic	Yes, not enhanced	Yes, no infertility described	Role in actin cytoskeleton for cell migration and adhesion (UniProt: Q9Y4G6). Expressed in spermatogonial stem cells3	Unclear
			HUWE1	chrX:53589090-TTCCTCC-T	NM_031407:c.7314_7319del	p.Glu2439_Glu2440del	1	77	35	65	Pathogenic	Yes, not enhanced	Yes, Sertoli cell only	E3 ubiquitin-protein ligase (UniProt: Q7Z6Z7). Mouse model shows Sertoli cell only phenotype and HUWE1 is required for entry into meiosis and earliest steps in spermatogonial differentiation5,6. Interacts with known infertility gene TRIM377. Glutamic acid repeat not well conserved. Expressed in spermatogonial stem cells, differentiating spermatognia and early primary spermatocytes3. Missense vari…	Possibly causative
Proband_008	Netherlands	Azoospermia	ABCC10	chr6:43417749-C-T	NM_001198934:c.4399C>T	p.Arg1467Cys	0.41	34	37	34	Benign	Yes, not enhanced	Yes, no infertility described	1 fertile fathers in control cohort shares the exact mutation, Variant predicted to be benign by 3/3 prediction methods. ATP-dependent transporter (UniProt: Q5T3U5).	Not causative	No candidates
			CP	chr3:148927135-C-T	NM_000096c.644G>A	p.Arg215Gln	0.46	96	37	37	Benign	Not expressed	Yes, no infertility described	Variant predicted to be benign by 3/3 prediction methods. Copper binding function (UniProt: P00450). Interacts with known infertility gene APOA. Known gene for recessive Cerebellar ataxia (OMIM: 604290).	Unlikely causative
Proband_010	Netherlands	Azoospermia	FUS	chr16:31196402-TGGCGGCGGC-T	NM_004960:c.678_686del	p.Gly229_Gly231del	0.54	97	35	53	Benign	Yes, not enhanced	Yes, maturation arrest8	4 fertile fathers in control cohort share the exact mutation, Involved in transcription regulation, RNA splicing, RNA transport,DNA repair and damage response (UniProt: P35637). Expressed in spermatogonial stem cells, differentiating spermatognia and early and late primary spermatocytes3, Known gene for dominant essential tremor (OMIM: 614782)	Not causative	No candidates
			LTBP1	chr2:33246090-C-G	NM_206943:c.680C>G	p.Ser227Trp	0.41	51	36	33	Benign	Yes, not enhanced	Yes, no infertility described	Variant predicted to be benign by 2/3 prediction methods. Controls TGF-beta activation by maintaining it in a latent state during storage in extracellular space (UniProt: Q14766). Interacts with known infertility gene APOA. Expressed in spermatogonial stem cells3	Unlikely causative
Proband_012	Netherlands	Extreme oligozoospermia	RP1L1	chr8:10480174-C-T	NM_178857:c.538G>A	p.Ala180Thr	0.38	108	35	34	Benign	Yes, not enhanced	Yes, no infertility described	1 fertile father in control cohort shares the exact mutation, Outer segement of photoreceptors (UniProt: Q8IWN7). Known gene for dominant occult macular dystrophy (OMIM: 613587)	Not causative	No candidates
Proband_013	Netherlands	Azoospermia	ERG	chr21:39755563-G-A	NM_182918:c.1202C>T	p.Pro401Leu	0.44	91	34	36	Pathogenic	Yes, not enhanced	Yes, no infertility described	Transcriptional regulator recruiting SETDBP1 histone methyltransferase (UniProt: P11308). SETDB1 is crucial for maintainace of embryonic stem cell pools including spermatogonial stem/progenitor cells9	Unclear	Candidate de novo point mutation (ERG)
Proband_017	Netherlands	Azoospermia	CDC5L	chr6:44413480-G-A	NM_001253:c.2180G>A	p.Arg727His	0.36	114	35	39	Pathogenic	Yes, not enhanced	Not described	DNA-binding protein involved in cell cycle control (UniProt: Q99459).	Possibly causative	Candidate de novo point mutation (CDC5L)
Proband_019	Netherlands	Azoospermia	ABLIM1	chr10:116205100-G-A	NM_002313:c.1798C>T	p.Arg600Trp	0.56	62	41	34	Pathogenic	Yes, not enhanced	Not described	Actin binding protein with potential role in retina development and exon guidance (UniProt: O14639). Expressed in late primary spermatocytes10	Possibly causative	Candidate de novo point mutation (ABLIM1)
Proband_020	Netherlands	Azoospermia	CCDC126	chr7:23682709-C-T	NM_001253:c.2180G>A	p.Thr133Met	0.49	47	33	34	Benign	Yes, enhanced expression in testis	Not described	2 fertile fathers in control cohort share the exact same mutation, Variant predicted to be benign by 3/3 prediction methods. Protein function unknown (UniProt: Q96EE4). Expressed in round and elongating spermatids and sperm10	Not causative	Candidate de novo point mutation (RASEF)
			RASEF	chr9:85607885-C-T	NM_152573:c.1976G>A	p.Arg659His	0.45	86	33	39	Pathogenic	Yes, not enhanced	Not described	Binds predominantly GDP, and also GTP (UniProt: Q8IZ41)	Unclear
Proband_022	Netherlands	Azoospermia	APC2	chr19:1453118-G-A	NM_005883:c.118G>A	p.Glu40Lys	0.55	42	22	34	Pathogenic	Yes, not enhanced	Yes, female infertility described11	Stabilizes microtubules and may regulate actin fiber dynamics through the activation of Rho family GTPases (UniProt: O95996). APC2 is required for oogenesis in mouse and Drosophila12,13 and is important for asymetric stem cell division of spermatogonial stem cells in Drosophila14. Gene known for recessive Sotos syndrome (OMIM: 617169)	Unclear	Candidate de novo point mutation (APC2)
Proband_025	Netherlands	Azoospermia	NEO1	chr15:73575428-G-A	NM_002499:c.3386G>A	p.Arg1129His	0.34	106	47	34	Benign	Yes, not enhanced	Yes, no infertility described	2 fertile fathers in control cohort share the exact same mutation, Multi-functional cell surface receptor regulating cell adhesion in many diverse developmental processes (UniProt: Q92859)	Not causative	No candidates
Proband_028	Netherlands	Extreme oligozoospermia	OR5P3	chr11:7846930-A-T	NM_153445:c.590T>A	p.Ile197Lys	0.51	163	33	41	Pathogenic	No expression	Yes, no infertility described	Odorant receptor (Potential). May be involved in taste perception (UniProtKB:Q8WZ94)	Unclear	Candidate de novo point mutation (OR5P3)
Proband_030	Netherlands	Extreme oligozoospermia	SIKE1	chr1:115323119-T-G	NM_025073:c.110A>C	p.His37Pro	0.42	104	35	46	Pathogenic	Yes, not enhanced	Yes, no infertility described	Physiological suppressor of IKK-epsilon and TBK1 that plays an inhibitory role in virus- and TLR3-triggered IRF3. Inhibits TLR3-mediated activation of interferon-stimulated response elements (ISRE) and the IFN-beta promoter. May act by disrupting the interactions of IKBKE or TBK1 with TICAM1/TRIF, IRF3 and DDX58/RIG-I. Does not inhibit NF-kappa-B activation pathways (UniProtKB:Q9BRV8)	Unclear	Multiple candidate genes
			TRAF7	chr16:2218149-C-T	NM_032271:c.211C>T	p.Arg71Trp	0.45	183	37	36	Pathogenic	Yes, not enhanced	Yes, no infertility described	E3 ubiquitin ligase capable of auto-ubiquitination, following phosphorylation by MAP3K3. Potentiates MAP3K3-mediated activation of the NF-kappa-B, JUN/AP1 and DDIT3 transcriptional regulators. Induces apoptosis when overexpressed. Plays a role in the phosphorylation of MAPK1 and/or MAPK3 (UniProtKB: Q6Q0C0) Interacts with known infertility gene TRIM377	Possibly Causative
Proband_033	Netherlands	Azoospermia	KRT33B	chr17:39521752-G-C	NM_002279:c.642C>G	p.Asp214Glu	0.6	101	38	37	Pathogenic	No expression	Not described	Keratin, type I (UniProt: Q14525)	Unlikely causative	Candidate de novo point mutation (ATP8A1)
			SENP7	chr3:101212750-G-C	NM_020654:c.153C>G	p.Phe51Leu	0.52	59	34	36	Benign	Yes, not enhanced	Yes, reduced female infertility	Variant predicted to be benign by 3/3 prediction methods.	Unlikely causative
			ATP8A1	chr4:42626573-T-C	NM_006095:c.343A>G	p.Lys115Glu	0.36	25	18	21	Pathogenic	Yes, not enhanced	Yes, no infertility described	Catalytic component of a P4-ATPase flippase complex (UniProt: Q9Y2Q0)	Unclear
Proband_038	Netherlands	Azoospermia	NOC3L	chr10:96100055-T-G	NM_022451:c.1758A>C	p.Lys586Asn	0.45	107	34	36	Benign	Yes, not enhanced	Yes, no infertility described	Variant predicted to be benign by 2/3 prediction methods. May be required for adipogenesis (UniProt: Q8WTT2)	Unlikely causative	No candidates
Proband_039	Netherlands	Azoospermia	NXT2	chrX:108779109:108785919	#N/A	N/A	#N/A	#N/A	#N/A	#N/A	Benign	Yes, not enhanced	Yes, no infertility described	Regulator of protein export for NES-containing proteins and mRNA nuclear export (UniProt Q9NPJ8). Gene is dispensable for fertility in mice15. No LoF variation found in this gene in gnomAD	Unlikely causative	No candidates
Proband_041	Netherlands	Azoospermia	ASIC5	chr4:156763436-C-T	NM_017419:c.932G>A	p.Ser311Asn	0.42	152	41	34	Pathogenic	Not expressed	Yes, no infertility described	Cation channel that gives rise to very low constitutive currents in the absence of activation. The activated channel exhibits selectivity for sodium, and is inhibited by amiloride. (UniProtKB: Q9NY37)	Unclear	Candidate de novo point mutation (ASIC5)
Proband_042	Netherlands	Azoospermia	PLCL1	chr2:198966024-C-T	NM_006226:c.2935C>T	p.Arg979Trp	0.45	44	34	37	Pathogenic	Yes, not enhanced	Yes, no infertility described	Involved in an inositol phospholipid-based intracellular signaling cascade (UniProt: Q15111)	Unclear	Multiple candidate genes
			DNAJC2	chr7:102957321-T-A	NM_014377:c.1383A>T	p.Leu461Phe	0.41	107	33	33	Pathogenic	Yes, enhanced expression in testis	Yes, no infertility described	Acts both as a chaperone in the cytosol and as a chromatin regulator in the nucleus (UniProt: Q99543). Is expressed in PGCs3. Gene is required for early embryonic development in mice16	Possibly causative
			AK3	chr9:4722547-T-C	NM_016282:c.230A>G	p.His77Arg	0.43	144	37	39	Benign	Yes, not enhanced	Not described	Variant predicted to be benign by 3/3 prediction methods. Involved in maintaining the homeostasis of cellular nucleotides by catalyzing the interconversion of nucleoside phosphates (UniProt: Q9UIJ7).	Unlikely causative
Proband_043	Netherlands	Azoospermia	IL33	chr9:6251221-G-A	NM_033439:c.299G>A	p.Gly100Glu	0.45	85	34	41	Benign	Yes, not enhanced	Yes, reduced female infertility17	Cytokine that binds to and signals through the IL1RL1/ST2 receptor which in turn activates NF-kappa-B and MAPK signaling pathways in target cells (PubMed:16286016). Involved in the maturation of Th2 cells inducing the secretion of T-helper type 2-associated cytokines. (UniProtKB: O95760)	Unlikely causative	No candidates
Proband_044	Netherlands	Azoospermia	PRDM16	chr1:3328833-A-T	NM_022114:c.2072A>T	p.Asp691Val	0.5	223	93	96	Pathogenic	Yes, not enhanced	Yes, no infertility described	Binds DNA and functions as a transcriptional regulator (UniProtKB: Q9HAZ2). Interacts with known infertility gene CHD718.	Unclear	Multiple candidate genes
			PPP1R7	chr2:242099831-CAATAA-C	NM_002712:c.523_527del	p.Lys175GlnfsTer2	0.46	120	36	34	Pathogenic	Yes, not enhanced	Yes, maturation arrest19	Gene is extremely LoF intolerant (pLi=0.99, LOEUF=0.24) Interacts with known infertility gene CDC14A20	Possibly Causative
Proband_045	Netherlands	Azoospermia	EVC	chr4:5743515-C-T	NM_153717:c.775C>T	p.Gln259Ter	0.45	49	35	44	Pathogenic	Yes, not enhanced	Yes, infertility of unknown type21	Component of the EvC complex that positively regulates ciliary Hedgehog (Hh) signaling (UniProt: P57679). Known gene for recessive Ellis van Creveld syndrome (OMIM: 225500). Gene not intolerant to LoF variation (Pli = 0, LOEUF = 1.06)	Unclear	Candidate de novo LoF mutation (EVC)
			BHMT	chr5:78426892-C-G	NM_001713:c.1174C>G	p.Gln392Glu	0.3	34	34	36	Benign	Yes, not enhanced	Yes, no infertility described	Variant predicted to be benign by 2/3 prediction methods. Involved in the regulation of homocysteine metabolism (UniProt: Q93088)	Unlikely causative
Proband_048	Netherlands	Extreme oligozoospermia	MCM6	chr2:136624195-T-C	NM_005915:c.719A>G	p.Asp240Gly	0.5	84	35	34	Pathogenic	Yes, not enhanced	Yes, no infertility described	Component of helicase essential for 'once per cell cycle' DNA replication initiation and elongation in eukaryotic cells (UniProt: Q14566). Expressed in PGCs, spermatogonial stem cells and differentiating spermatogonia3,10. Gene known for dominant lactase persistence/non-persistence (OMIM: 223100). Knock-down of MCM6 in germ cells in Drosophila resulted in sterility	Possibly causative	Candidate de novo point mutation (MCM6)
Proband_049	Netherlands	Azoospermia	ATP8B4	chr15:50168651-T-C	NM_024837:c.2851A>G	p.Asn951Asp	0.5	134	37	34	Pathogenic	Yes, not enhanced	Not described	Component of a P4-ATPase flippase complex which catalyzes the hydrolysis of ATP (UniProt: Q8TF62)	Unlikely causative	No candidates
			ZNF577	chr19:52376320-T-C	NM_032679:c.923A>G	p.Tyr308Cys	0.57	122	44	41	Benign	Yes, not enhanced	Not described	Variant predicted to be benign by 2/3 prediction methods. May be involved in transcriptional regulation (UniProt: Q9BSK1).	Unlikely causative
			NUP210	chr3:13359251-T-C	NM_024923:c.5594A>G	p.Asn1865Ser	0.5	42	32	36	Benign	Yes, not enhanced	Yes, no infertility described	Variant predicted to be benign by 3/3 prediction methods. Nucleoporin essential for nuclear pore assembly and fusion, nuclear pore spacing, as well as structural integrity (UniProt: Q8TEM1).	Unlikely causative
Proband_050	Netherlands	Extreme oligozoospermia	HIST1H1D	chr6:26234816-C-G	NM_005320:c.346G>C	p.Glu116Gln	0.45	150	34	34	Benign	Yes, not enhanced	Not described	Variant predicted to be benign by 2/3 prediction methods. Histone H1 protein binds to linker DNA between nucleosomes forming the macromolecular structure known as the chromatin fiber (UniProt: P16402)	Unlikely causative	No candidates
Proband_051	Netherlands	Extreme oligozoospermia	FNDC8	chr17:33448840-G-A	NM_017559:c.128G>A	p.Arg43Gln	0.42	24	29	21	Benign	Yes, enhanced expression in testis	Not described	Fibronectin type III domain-containing protein (UniProt: Q8TC99). Expressed in elongated spermatids and sperm10	Unlikely causative	No candidates
Proband_052	Netherlands	Severe oligozoospermia	SOGA1	chr20:35438426-G-A	NM_080627:c.2542C>T	p.Arg848Ter	0.56	88	34	35	Pathogenic	Yes, not enhanced	Not described	Regulates autophagy by playing a role in the reduction of glucose production in an adiponectin- and insulin-dependent manner (UniProt: O94964). Microtubule-associated protein22. Very LoF intolerant gene (pLi = 1; LOEUF = 0.19)	Unclear	Candidate de novo point mutation (SOGA1)
Proband_053	Netherlands	Extreme oligozoospermia	CD81	chr11:2417877-T-C	NM_004356:c.581T>C	p.Ile194Thr	0.45	110	46	40	Pathogenic	Yes, not enhanced	Yes, reduced female infertility23	Structural component of specialized membrane microdomains known as tetraspanin-enriched microdomains (UniProt: P60033). Gene is important for fertilization24. CD82 is expressed in PGCs3. Known gene for recessive immunodeficiency (OMIM: 613496)	Possibly causative	Candidate de novo point mutation (CD81)
Proband_055	Netherlands	Azoospermia	OSBPL3	chr7:24874131-G-A	NM_015550:c.1720C>T	p.Gln574Ter	0.55	33	20	26	Pathogenic	Yes, not enhanced	Yes, no infertility described	Phosphoinositide-binding protein which associates with both cell and endoplasmic reticulum (ER) membranes (UniProt: Q9H4L5). Gene not extremely intolerant to LoF variation (pLi = 0; LOEUF = 0.54)	Unclear	Candidate de novo point mutation (OSBPL3)
Proband_057	Netherlands	Extreme oligozoospermia	ABCB9	chr12:123430670-C-T	NM_019625:c.1153G>A	p.Glu385Lys	0.45	418	35	35	Benign	Yes, enhanced expression in testis	Yes, no infertility described	Variant predicted to be benign by 2/3 prediction methods. ATP-dependent low-affinity peptide transporter which translocates a broad spectrum of peptides from the cytosol to the lysosomal lumen (UniProt: Q9NP78)	Unlikely causative	No candidates
Proband_060	Netherlands	Azoospermia	IL12RB2	chr1:67861761-C-G	NM_001559:c.2578C>G	p.Leu860Val	0.45	141	34	34	Benign	Yes, not enhanced	Yes, no infertility described	Variant predicted to be benign by 2/3 prediction methods. Receptor for interleukin-12. This subunit is the signaling component coupling to the JAK2/STAT4 pathway (UniProt: Q99665)	Unlikely causative	Candidate de novo point mutation (TOPAZ1)
			TOPAZ1	chr3:44286601-A-G	NM_001145030:c.2603A>G	p.Gln868Arg	0.55	64	29	36	Pathogenic	Yes, enhanced expression in testis	Yes, maturation arrest at the level of spermatocytes25	Important for normal spermatogenesis and male fertility. Specifically required for progression to the post-meiotic stages of spermatocyte development (UniProt: Q8N9V7). Gene is abundantly expressed during meiosis26	Possibly causative
Proband_061	Netherlands	Azoospermia	SEC14L1	chr17:75208114-A-G	NM_001143999:c.1694A>G	p.Tyr565Cys	0.49	126	38	34	Benign	Yes, not enhanced	Not described	1 fertile father in control cohort shares the exact mutation, Variant predicted to be benign in 2/3 prediction methods, May play a role in innate immunity by inhibiting the antiviral RIG-I signaling pathway (UniProt: Q92503)	Not causative	No candidates
Proband_062	Netherlands	Extreme oligozoospermia	FOXF2	chr6:1391182-A-G	NM_001452:c.1000A>G	p.Thr334Ala	0.4	73	34	34	Pathogenic	Yes, not enhanced	Yes, no infertility described	Probable transcription activator for a number of lung-specific genes (UniProt: Q12947). Knock-down of FOXF2 in cysts cells in Drosophila resulted in sterility	Unclear	Candidate de novo point mutation (FOXF2)
Proband_063	Netherlands	Extreme oligozoospermia	CNOT4	chr7:135048789-T-C	NM_001190849:c.1657A>G	p.Met553Val	0.52	62	34	37	Benign	Yes, not enhanced	Yes, no infertility described	Variant predicted to be benign by 2/3 prediction methods. Has E3 ubiquitin ligase activity, promoting ubiquitination and degradation of target proteins (UniProt: O95628)	Unlikely causative	No candidates
Proband_064	Netherlands	Severe oligozoospermia	C9orf50	chr9:132374702-G-A	NM_199350:c.1220C>T	p.Ser407Leu	0.55	69	57	51	Pathogenic	Yes, enhanced expression in testis	Not described	Expressed in elongated spermatids10. Uncharacterized protein (UniProt Q5SZB4)	Possibly causative	Candidate de novo point mutation (C9orf50)
Proband_066	Sint Maarten (Caribbean)	Extreme oligozoospermia	HIPK3	chr11:32975325:33631588	N/A	N/A	#N/A	#N/A	#N/A	#N/A	Pathogenic	Yes, not enhanced	Yes, no infertility described	Serine/threonine-protein kinase involved in transcription regulation, apoptosis and steroidogenic gene expression (UniProt: Q9H422). Overlaps with previously described CNV27. Gene moderately intolerant to LoF variation (pLi = 0.28)	Unclear	Multiple novel candidate genes
			QSER1		N/A	N/A	#N/A	#N/A	#N/A	#N/A		Yes, not enhanced	Not described	Glutamine and serine-rich protein (UniProt Q2KHR3). Overlaps with previously described CNV27. Gene very intolerant to LoF variation (pLi = 1)
			DEPDC7		N/A	N/A	#N/A	#N/A	#N/A	#N/A		Yes, enhanced expression in testis	Not described	DEP domain-containing protein (UniProt: Q96QD5). Overlaps with previously described CNV27. Gene tolerant to LoF variation (pLi = 0)
			TCP11L1		N/A	N/A	#N/A	#N/A	#N/A	#N/A		Yes, not enhanced	Not described	T-complex protein 11-like protein (UniProt: Q9NUJ3). Overlaps with previously described CNV27. Gene tolerant to LoF variation (pLi = 0)
			CSTF3		N/A	N/A	#N/A	#N/A	#N/A	#N/A		Yes, not enhanced	Yes, no infertility described	One of the multiple factors required for polyadenylation and 3'-end cleavage of mammalian pre-mRNAs (UniProt: Q12996). Overlaps with previously described CNV27. Gene very intolerant to LoF variation (pLi = 0.98)
			KIAA1549L		N/A	N/A	#N/A	#N/A	#N/A	#N/A		Yes, not enhanced	Yes, no infertility described	UPF0606 protein (UniProt: Q6ZVL6). Overlaps with previously described CNV27. Gene tolerant to LoF variation (pLi = 0)
			TDRD10	chr1:154493890-G-A	NM_182499:c.304G>A	p.Val102Met	0.31	76	33	35	Benign	Yes, enhanced expression in testis	Not described	Tudor domain-containing protein (UniProt: Q5VZ19). Variant predicted to be benign by 2/3 prediction methods.	Unlikely causative
			CWC27	chr5:64077814-C-G	NM_005869:c.206C>G	p.Thr69Ser	0.58	33	34	39	Pathogenic	Yes, not enhanced	Yes, male infertility of unknown type (MGI:1914535)	As part of the spliceosome, plays a role in pre-mRNA splicing (UniProt: Q6UX04). Known gene for recessive Retinitis pigmentosa (OMIM: 250410)	Possibly causative
Proband_073	Netherlands	Extreme oligozoospermia	INO80	chr15:41372056-G-A	NM_017553:c.974C>T	p.Ala325Val	0.57	155	37	34	Pathogenic	Yes, not enhanced	Yes, Meiotic arrest28	ATPase component of the chromatin remodeling INO80 complex which is involved in transcriptional regulation, DNA replication and DNA repair (UniProtKB: Q9ULG1) Interacts with knocn infertility gene FANCM29	Possibly Causative	Candidate de novo point mutation (INO80)
Proband_074	Netherlands	Severe oligoasthenozoospermia	ZNF709	chr19:12575362-A-AA	NM_152601:c.1375dup	p.Ser458ArgfsTer10	0.42	24	21	29	Pathogenic	Yes, enhanced expression in testis	Not described	May be involved in transcriptional regulation (UniProt: Q8N972). Gene tolerant to LoF variation (pLi = 0; LOEUF = 1.86)	Unclear	Multiple novel candidate genes
			EMILIN1	chr2:27305208-G-A	NM_007046:c.769G>A	p.Glu257Lys	0.63	52	37	38	Pathogenic	Yes, not enhanced	Yes, no infertility described	May be responsible for anchoring smooth muscle cells to elastic fibers, and may be involved not only in the formation of the elastic fiber, but also in the processes that regulate vessel assembly (UniProt: Q9Y6C2)	Unclear
			WDR17	chr4:177067235-G-A	NM_170710:c.1619G>A	p.Gly540Glu	0.44	68	37	35	Pathogenic	Yes, not enhanced	Not described	WD repeat-containing protein (UniProt: Q8IZU2)	Unclear
			ZNF311	chr6:28963503-G-A	NM_001010877:c.1276C>T	p.Arg426Trp	0.41	160	51	39	Benign	Yes, not enhanced	Not described	Variant predicted to be benign by 2/3 prediction methods. May be involved in transcriptional regulation (UniProt: Q5JNZ3)	Unlikely causative
Proband_076	Netherlands	Azoospermia	STARD10	chr11:72466763-GAGA-G	NM_006645:c.610_612del	p.Ser204del	0.51	101	36	35	Pathogenic	Yes, not enhanced	Yes, no infertility described	May play metabolic roles in sperm maturation or fertilization. Phospholipid transfer protein that preferentially selects lipid species containing a palmitoyl or stearoyl chain on the sn-1 and an unsaturated fatty acyl chain (18:1 or 18:2) on the sn-2 position. Able to transfer phosphatidylcholine (PC) and phosphatidyetanolamline (PE) between membranes (UniProtKB: Q9Y365)	Possibly Causative	Multiple novel candidate genes
			GREB1L	chr18:19019514-AAGGGC-A	NM_001142966:c.868_872del	p.Gly290CysfsTer19	0.45	116	34	35	Pathogenic	Yes, enhanced expression in testis	Yes, male infertility of unknown type (MGI:3576497)	Plays a major role in early metanephros and genital development (UniProtKB: Q9C091), Known gene for Renal hypodysplasia (OMIM=617782) Gene is extremely LoF intolerant (pLI=1, LOEUF=0.07)	Possibly Causative
Proband_077	Netherlands	Extreme oligozoospermia	MSH5	chr6:31721100-CAT-C	NM_172165:c.887_888del	p.His296ArgfsTer90	0.49	128	41	45	Pathogenic	Yes, not enhanced	Yes, Meiotic defects30	Involved in DNA mismatch repair and meiotic recombination processes. Facilitates crossovers between homologs during meiosis ( UniProtKB: O43196) Gene is not LoF intolerant (pLI=0, LOEUF=0.7)	Unlikely causative	No candidates
Proband_079	Netherlands	Azoospermia	ILVBL	chr19:15226717-C-T	NM_006844:c.1558G>A	p.Gly520Arg	0.49	35	30	34	Pathogenic	Yes, not enhanced	Not described	Acetolactate synthase-like protein (UniProt A1L0T0)	Unclear	Candidate de novo point mutation (ILVBL)
Proband_080	Netherlands	Extreme oligozoospermia	HOXA1	chr7:27134363-T-G	NM_005522:c.704A>C	p.Asn235Thr	0.64	44	33	34	Pathogenic	Yes, not enhanced	Yes, no infertility described	Sequence-specific transcription factor (By similarity). Regulates multiple developmental processes including brainstem, inner and outer ear, abducens nerve and cardiovascular development and morphogenesis as well as cognition and behavior (UniProt: P49639).	Unclear	Candidate de novo point mutation (HOXA1)
Proband_081	Netherlands	Azoospermia	ZFHX4	chr8:77763486-CT-C	NM_024721:c.4331del	p.Leu1444TrpfsTer8	0.5	125	35	35	Pathogenic	Yes, enhanced expression in testis	Yes, no infertility described	May be involved in transcriptional regulation (UniProtKB: Q86UP3), Gene is extremely LoF intolerant (Pli=1, LOEUF=0.14)	Unclear	Candidate de novo LoF mutation (ZFHX4)
Proband_083	Netherlands	Azoospermia	F13B	chr1:197026291-G-T	NM_001994:c.1023C>A	p.Phe341Leu	0.51	181	40	40	Benign	Not expressed	Not described	Variant predicted to be benign by 3/3 prediction methods. The B chain of factor XIII is not catalytically active, but is thought to stabilize the A subunits and regulate the rate of transglutaminase formation by thrombin (UniProt: P05160)	Unlikely causative	Candidate de novo point mutation (HNRNPL)
			HNRNPL	chr19:39329152-C-T	NM_001533:c.1442G>A	p.Arg481Gln	0.45	47	35	36	Pathogenic	Yes, not enhanced	Yes, no infertility described	Splicing factor binding to exonic or intronic sites and acting as either an activator or repressor of exon inclusion (UniProt: P14866).	Possibly causative
Proband_085	Netherlands	Severe oligoasthenozoospermia	NLRP10	chr11:7981967-C-T	NM_176821:c.1192G>A	p.Asp398Asn	0.47	161	40	37	Benign	Not expressed	Yes, no infertility described	Inhibits autoprocessing of CASP1, CASP1-dependent IL1B secretion, PYCARD aggregation and PYCARD-mediated apoptosis but not apoptosis induced by FAS or BID (UniProt: Q86W26). Variant predicted to be benign by 3/3 prediction methods.	Unlikely causative	No candidates
Proband_087	Netherlands	Severe oligoasthenozoospermia	LEO1	chr15:52252183-A-C	NM_138792:c.1073T>G	p.Ile358Arg	0.45	60	33	42	Pathogenic	Yes, not enhanced	Yes, no infertility described	Component of the PAF1 complex (PAF1C) which has multiple functions during transcription by RNA polymerase II and is implicated in regulation of development and maintenance of embryonic stem cell pluripotency (UniProt Q8WVC0).	Possibly causative	Candidate de novo point mutation (LEO1)
Proband_088	Netherlands	Extreme oligozoospermia	GDAP1L1	chr20:42893167-C-T	NM_024034:c.728C>T	p.Ala243Val	0.49	27	24	18	Benign	Yes, not enhanced	Not described	3 fertile fathers in cohort present with the exact same mutation, Variant predicted to be benign by 2/3 prediction methods. Ganglioside-induced differentiation-associated protein (UniProt: Q96MZ0)	Not causative	No candidates
Proband_089	Netherlands	Azoospermia	COLGALT2	chr1:184006280-A-C	NM_015101:c.212T>G	p.Phe71Cys	0.51	177	33	37	Benign	Yes, not enhanced	Yes, no infertility described	Beta-galactosyltransferase that transfers beta-galactose to hydroxylysine residues of collagen (UniProtKB: Q8IYK4)	Unlikely causative	Candidate de novo point mutation (SSH2)
			SSH2	chr17:27963222-G-A	NM_033389:c.1945C>T	p.Arg649Cys	0.44	136	36	34	Pathogenic	Yes, not enhanced	Yes, no infertility described	Protein phosphatase which regulates actin filament dynamics. Dephosphorylates and activates the actin binding/depolymerizing factor cofilin, which subsequently binds to actin filaments and stimulates their disassembly. Inhibitory phosphorylation of cofilin is mediated by LIMK1, which may also be dephosphorylated and inactivated by this protein. (UniProtKB: Q76I76)	Unclear
Proband_090	Unknown	Extreme oligozoospermia	SETX	chr9:135205489-C-T	NM_015046:c.1496C>T	p.Ala499Val	0.59	37	26	43	Benign	Yes, not enhanced	Yes, maturation arrest at the level of spermatocytes31	Variant predicted to be benign by 2/3 prediction methods. Probable RNA/DNA helicase involved in diverse aspects of RNA metabolism and genomic integrity. Plays a role in the development and maturation of germ cells: essential for male meiosis, acting at the interface of transcription and meiotic recombination, and in the process of gene silencing during meiotic sex chromosome inactivation (MSCI) (…	Unlikely causative	No candidates
Proband_095	Netherlands	Azoospermia	MPRIP	chr17:17062191-C-T	NM_015134:c.1921C>T	p.His641Tyr	0.49	49	32	35	Pathogenic	Yes, not enhanced	Not described	Targets myosin phosphatase to the actin cytoskeleton. Required for the regulation of the actin cytoskeleton by RhoA and ROCK1 (UniProt: Q6WCQ1)	Unclear	Candidate de novo point mutation (MPRIP)
			SORCS2	chr4:7728558-G-A	NM_020777:c.2797G>A	p.Asp933Asn	0.34	73	34	35	Pathogenic	Yes, not enhanced	Yes, no infertility described	The heterodimer formed by NGFR and SORCS2 functions as receptor for the precursor forms of NGF (proNGF) and BDNF (proBDNF) (UniProt: Q96PQ0)	Unlikely causative
Proband_097	Netherlands	Azoospermia	TENM2	chr5:167642269-GC-G	NM_001122679.2:c.4046delC	p.Pro1349ArgfsTer6	0.42	112	35	37	Pathogenic	Yes, not enhanced	Yes, no infertility described	Gene is extremely LoF intolerant (Pli=1, LOEUF=0.19)	Unclear	Candidate de novo LoF mutation (TENM2)
Proband_101	Netherlands	Extreme oligozoospermia	CHST12	chr7:2472611-C-T	NM_001243794:c.337C>T	p.Arg113Cys	0.49	199	38	37	Benign	Not expressed	Yes, no infertility described	Catalyzes the transfer of sulfate to position 4 of the N-acetylgalactosamine (GalNAc) residue of chondroitin and desulfated dermatan sulfate. (UniProtKB: Q9NRB3)	Unlikely causative	No candidates
Proband_102	Netherlands	Extreme oligozoospermia	HR	chr8:21973239-C-T	NM_005144:c.3544G>A	p.Val1182Met	0.5	211	45	39	Benign	Yes, not enhanced	Yes, female infertility described32	Histone demethylase that specifically demethylates both mono- and dimethylated 'Lys-9' of histone H3. May act as a transcription regulator controlling hair biology (via targeting of collagens), neural activity, and cell cycle (UniProt O43593). Known gene for recessive Alopecia universalis (OMIM: 203655) and Atrichia (OMIM: 209500) and dominant Hypotrichosis (OMIM: 146550)	Unlikely causative	Candidate de novo point mutation (SMC2)
			SMC2	chr9:106885442-T-C	NM_006444:c.2186T>C	p.Leu729Ser	0.57	53	33	33	Pathogenic	Yes, not enhanced	Yes, no infertility described	Central component of the condensin complex, a complex required for conversion of interphase chromatin into mitotic-like condense chromosomes. The condensin complex probably introduces positive supercoils into relaxed DNA in the presence of type I topoisomerases and converts nicked DNA into positive knotted forms in the presence of type II topoisomerases (UniProt: O95347). Expressed in in spermato…	Possibly causative
Proband_106	Netherlands	Azoospermia	TACC2	chr10:123976284-C-T	NM_206862:c.7487C>T	p.Pro2496Leu	0.34	208	42	37	Benign	Yes, not enhanced	Yes, no infertility described	9 males in gnomAD carry the same variant. Plays a role in the microtubule-dependent coupling of the nucleus and the centrosome. Involved in the processes that regulate centrosome-mediated interkinetic nuclear migration (INM) of neural progenitors (By similarity). May play a role in organizing centrosomal microtubules (UniProt: O95359). Expressed in PGCs3. Interacts with known infertility gene AUR…	Unlikely causative	No candidates
Proband_108	Netherlands	Severe oligoasthenozoospermia	CYP4F12	chr19:15794526-G-A	NM_023944:c.871G>A	p.Ala291Thr	0.3	98	34	37	Benign	Not expressed	Yes, no infertility described	A cytochrome P450 monooxygenase involved in the metabolism of endogenous polyunsaturated fatty acids (PUFAs). Mechanistically, uses molecular oxygen inserting one oxygen atom into a substrate, and reducing the second into a water molecule, with two electrons provided by NADPH via cytochrome P450 reductase (UniProtKB: Q9HCS2)	Unlikely causative	Candidate de novo point mutation (RBM5)
			RBM5	chr3:50140556-A-G	NM_005778:c.524A>G	p.Tyr175Cys	0.53	81	40	34	Pathogenic	Yes, not enhanced	Yes, spermatid differentiation arrest33	Component of the spliceosome A complex. Regulates alternative splicing of a number of mRNAs. May modulate splice site pairing after recruitment of the U1 and U2 snRNPs to the 5' and 3' splice sites of the intron. (UniProtKB: P52756)	Possibly Causative
			TAF9	chr5:68660785-GTCA-G	NM_003187:c.777_779del	p.Asp260del	0.53	97	33	34	Benign	Yes, not enhanced	Yes, no infertility described	Essential for cell viability. TAF9 and TAF9B are involved in transcriptional activation as well as repression of distinct but overlapping sets of genes. (UniProtKB: Q16594)	Unlikely causative
Proband_115	Netherlands	Severe oligoasthenozoospermia	CDC42BPG	chr11:64603286-G-A	NM_017525:c.1706C>T	p.Thr569Met	0.42	85	35	37	Benign	Yes, not enhanced	Not described	8 fertile fathers in cohort present with the exact same mutation, Variant predicted to be benign by 3/3 prediction methods. May act as a downstream effector of CDC42 in cytoskeletal reorganization (UniProt: Q6DT37)	Not causative	Candidate de novo point mutation (RPA1)
			RPA1	chr17:1756424-T-C	NM_002945:c.302T>C	p.Val101Ala	0.42	76	43	36	Pathogenic	Yes, not enhanced	Yes, no infertility described	As part of the heterotrimeric replication protein A complex (RPA/RP-A), binds and stabilizes single-stranded DNA intermediates, that form during DNA replication or upon DNA stress. It prevents their reannealing and in parallel, recruits and activates different proteins and complexes involved in DNA metabolism (UniProt: P27694). Epxressed in PGCs3. Plays an important role in meiotic recombination3…	Possibly causative
Proband_116	Netherlands	Severe oligoasthenozoospermia	FBXO5	chr6:153293449-A-ATCAC	NM_012177:c.1046_1049dup	p.Asp350GlufsTer9	0.38	56	33	36	Pathogenic	Yes, not enhanced	Yes, no infertility described	Regulator of APC activity during mitotic and meiotic cell cycle, also known as EMI1 (UniProt: Q9UKT4). Required for entry into meiosis and transition from meiosis I to meiosis II in Xenopus oocytes36. Expressed in early primary spermatocytes10. Gene is extremely intolerant to LoF variation (pLi = 0.97; LOEUF = 0.32).	Possibly causative	Candidate de novo LoF mutation (FBXO5)
Proband_117	Netherlands	Azoospermia	FLNC	chr7:128477754-C-T	NM_001458:c.914C>T	p.Ala305Val	0.48	162	55	48	Pathogenic	Yes, not enhanced	Yes, no infertility described	Muscle-specific filamin, which plays a central role in muscle cells, probably by functioning as a large actin-cross-linking protein. (UniProtKB: Q14315), Interacts with known infertility gene CFTR37.	Unclear	Candidate de novo point mutation (FLNC)
Proband_118	Netherlands	Azoospermia	CDCA8	chr1:38166170-C-T	NM_001256875:c.400C>T	p.Arg134Cys	0.49	105	36	35	Benign	Yes, enhanced expression in testis	Yes, no infertility described	2 fertile fathers in control cohort share the exact same mutation, Variant predicted to be benign by 2/3 prediction methods. Component of the chromosomal passenger complex (CPC), a complex that acts as a key regulator of mitosis. The CPC complex has essential functions at the centromere in ensuring correct chromosome alignment and segregation and is required for chromatin-induced microtubule stab…	Not causative	No candidates
Proband_119	Netherlands	Severe oligoasthenozoospermia	ZCCHC2	chr18:60242391-A-G	NM_017742:c.3077A>G	p.Asn1026Ser	0.59	71	39	33	Benign	Yes, not enhanced	Not described	Variant predicted to be benign by 3/3 prediction methods. Zinc finger CCHC domain-containing protein (UniProt: Q9C0B9)	Unlikely causative	No candidates
Proband_121	Netherlands	Azoospermia	AMPD2	chr1:110168336-A-T	NM_139156:c.194A>T	p.Glu65Val	0.51	206	34	35	Pathogenic	Yes, not enhanced	Yes, no infertility described	AMP deaminase plays a critical role in energy metabolism (UniProtKB: Q01433)	Unclear	Candidate de novo point mutation (AMPD2)
			HIVEP1	chr6:12163643C-T	NM_002114:c.7106C>T	p.Pro2369Leu	0.42	178	39	35	Benign	Yes, not enhanced	Yes, no infertility described	13 fertile fathers in cohort present with the exact same mutation, This protein specifically binds to the DNA sequence 5'-GGGACTTTCC-3' which is found in the enhancer elements of numerous viral promoters such as those of SV40, CMV, or HIV-1 (UniProtKB: P15822)	Not causative
			SPEF2	chr5:35792492-C-G	NM_024867:c.4498C>G	p.Leu1500Val	0.42	178	35	34	Benign	Yes, not enhanced	Yes, abnormal flagellum morphology38	Required for correct axoneme development in spermatozoa. Important for normal development of the manchette and sperm head morphology. Essential for male fertility. Plays a role in localization of the intraflagellar transport protein IFT20 to the manchette, suggesting function as an adapter for dynein-mediated protein transport during spermatogenesis (UniProtKB: Q9C093)	Unlikely causative
Proband_122	Netherlands	Azoospermia	SIGLEC10	chr19:51919175-C-T	NM_033130:c.1001G>A	p.Arg334Gln	0.49	51	33	35	Benign	Not expressed	Not described	3 fertile fathers in cohort present with the exact same mutation, Variant predicted to be benign by 2/3 prediction methods. Putative adhesion molecule that mediates sialic-acid dependent binding to cells (UniProt: Q96LC7)	Not causative	No candidates
Proband_124	Netherlands	Severe oligoasthenozoospermia	PPP1R3A	chr7:113518521-A-C	NM_002711:c.2626T>G	p.Phe876Val	0.48	95	34	44	Benign	Not expressed	Yes, no infertility described	Variant predicted to be benign by 2/3 prediction methods. Seems to act as a glycogen-targeting subunit for PP1. PP1 is essential for cell division, and participates in the regulation of glycogen metabolism, muscle contractility and protein synthesis. Plays an important role in glycogen synthesis but is not essential for insulin activation of glycogen synthase (UniProt: Q16821). Known gene for dom…	Unlikely causative	No candidates
Proband_125	Netherlands	Azoospermia	CHST4	chr16:71571634-G-A	NM_001166395:c.1054G>A	p.Asp352Asn	0.36	90	36	34	Benign	Not expressed	Yes, no infertility described	1 fertile father in control cohort shares the exact mutation,Variant predicted to be benign by 3/3 prediction methods. Sulfotransferase that utilizes 3'-phospho-5'-adenylyl sulfate (PAPS) as sulfonate donor to catalyze the transfer of sulfate to position 6 of non-reducing N-acetylglucosamine (GlcNAc) residues within mucin-associated glycans that ultimately serve as SELL ligands (UniProt: Q8NCG5)	Not causative	Candidate de novo point mutation (STXBP2)
			STXBP2	chr19:7711198-C-T	NM_006949:c.1420C>T	p.Arg474Cys	0.62	131	34	34	Pathogenic	Yes, not enhanced	Yes, no infertility described	Involved in intracellular vesicle trafficking and vesicle fusion with membranes. Contributes to the granule exocytosis machinery through interaction with soluble N-ethylmaleimide-sensitive factor attachment protein receptor (SNARE) proteins that regulate membrane fusion (UniProt: Q15833).	Unclear
Proband_126	Netherlands	Severe oligoasthenozoospermia	ABCF3	chr3:183907504-C-T	NM_018358:c.1273C>T	p.Arg425Cys	0.58	113	37	34	Benign	Yes, not enhanced	Not described	3 fertile fathers in cohort present with the exact same mutation, Displays an antiviral effect against flaviviruses such as west Nile virus (WNV) in the presence of OAS1B (UniProt: Q9NUQ8). Expressed in PGCs3.	Not causative	No candidates
Proband_127	Netherlands	Extreme oligozoospermia	TMEM62	chr15:43441280-C-G	NM_024956:c.797C>G	p.Pro266Arg	0.377778	90	34	38	Pathogenic	Yes, not enhanced	Not described	Transmembrane protein (UniProt: Q0P6H9). Expressed in 10 week old PGCs3	Unclear	Candidate de novo point mutation (U2AF2)
			U2AF2	chr19:56170622-T-TCGGAGC	NM_007279:c.100_105dup	p.Ser34_Arg35dup	0.39	18	15	15	Pathogenic	Yes, not enhanced	Not described	Plays a role in pre-mRNA splicing and 3'-end processing. By recruiting PRPF19 and the PRP19C/Prp19 complex/NTC/Nineteen complex to the RNA polymerase II C-terminal domain (CTD), and thereby pre-mRNA, may couple transcription to splicing (UniProt: P26368). Expressed in spermatogonial stem cells, differentiating spermatogonia and early and late primary spermatocytes3. Interacts with known infertili…	Possibly causative
Proband_128	Netherlands	Azoospermia	HELZ2	chr20:62195532-G-A	NM_001037335:c.4643C>T	p.Thr1548Met	0.48	125	35	38	Pathogenic	Yes, not enhanced	Yes, no infertility described	Helicase that acts as a transcriptional coactivator for a number of nuclear receptors including PPARA, PPARG, THRA, THRB and RXRA (UniProt: Q9BYK8). Interacts with known infertility gene APOA1.	Unclear	Candidate de novo point mutation (HELZ2)
Proband_129	Netherlands	Azoospermia	FIZ1	chr19:56104069-ATCT-A	NM_032836:c.1235_1237del	p.Lys412del	0.48	207	35	34	Pathogenic	Yes, not enhanced	Yes, no infertility described	May be a transcriptional repressor of NRL function in photoreceptors (UniProtKB: Q9WTJ4)	Unclear	Candidate de novo point mutation (FIZ1)
Proband_130	Netherlands	Azoospermia	MAVS	chr20:3846631-C-T	NM_020746:c.1460C>T	p.Ala487Val	0.5	155	35	35	Benign	Yes, not enhanced	Yes, no infertility described	Variant predicted to be benign by 3/3 prediction methods. Required for innate immune defense against viruses (UniProtKB: Q7Z434)	Unlikely causative	Candidate de novo point mutation (TMPPE)
			TMPPE	chr3:33134784-T-C	NM_001039770:c.904A>G	p.Asn302Asp	0.49	135	35	34	Pathogenic	Yes, not enhanced	Not described	Involved in hydrolase activity (UniProtKB - Q6ZT21)	Unclear
Proband_132	Netherlands	Azoospermia	USH2A	chr1:216595434-C-A	NM_206933:c.245G>T	p.Arg82Leu	0.52	88	51	35	Benign	Yes, not enhanced	Yes, no infertility described	Variant predicted to be benign by 2/3 prediction methods. Involved in hearing and vision as member of the USH2 complex. In the inner ear, required for the maintenance of the hair bundle ankle formation, which connects growing stereocilia in developing cochlear hair cells. In retina photoreceptors, the USH2 complex is required for the maintenance of periciliary membrane complex that seems to play …	Unlikely causative	No candidates
Proband_133	Netherlands	Azoospermia	EMP1	chr12:13366446-G-C	NM_001423:c.112G>C	p.Val38Leu	0.33	99	38	33	Benign	Yes, not enhanced	Not described	Variant predicted to be benign by 3/3 prediction methods. Epithelial membrane protein (UniProt: P54849)	Unlikely causative	No candidates
Proband_134	Netherlands	Extreme oligozoospermia	ERI3	chr1:44687249-T-C	NM_024066:c.995A>G	p.Gln332Arg	0.52	97	39	34	Benign	Yes, not enhanced	Yes, no infertility described	Variant predicted to be benign in 2/3 prediction methods. Involved in 3'-5'-exoribonuclease activity (UniProtKB: O43414)	Unlikely causative	No candidates
Proband_135	Netherlands	Severe oligozoospermia	POPDC3	chr6:105609709-C-T	NM_022361:c.76G>A	p.Glu26Lys	0.41	118	38	34	Pathogenic	Yes, enhanced expression in testis	Yes, no infertility described	May play a role in the maintenance of heart function mediated, at least in part, through cAMP-binding (UniProtKB: Q9HBV1)	Unclear	Candidate de novo point mutation (POPDC3)
Proband_136	Netherlands	Severe oligoasthenozoospermia	PLEKHA1	chr10:124189195-C-G	NM_001001974:c.956C>G	p.Ala319Gly	0.44	158	35	55	Benign	Not expressed	Yes, 39	Variant predicted to be benign by 2/3 prediction methods, Binds specifically to phosphatidylinositol 3,4-diphosphate (PtdIns3,4P2), but not to other phosphoinositides. May recruit other proteins to the plasma membrane (UniProtKB: Q9HB21)	Unlikely causative	No candidates
			BTAF1	chr10:93753563-T-C	NM_003972:c.3158T>C	p.Met1053Thr	0.49	121	48	36	Benign	Yes, not enhanced	Yes, no infertility described	Variant predicted to be benign by 2/3 prediction methods, Regulates transcription in association with TATA binding protein (UniProtKB: O14981)	Unlikely causative
Proband_137	Netherlands	Azoospermia	C12orf49	chr12:117155674-G-A	NM_024738:c.559C>T	p.Arg187Trp	0.49	114	35	38	Pathogenic	Yes, not enhanced	Not described	Positively regulates hepatic SREBP signaling pathway by modulating the proper localization of SCAP (SREBP cleavage-activating protein) to the endoplasmic reticulum, thereby controlling the level of functional SCAP (UniProtKB: Q9H741)	Unclear	Candidate de novo point mutation (C12orf49)
Proband_138	Netherlands	Severe oligozoospermia	GRIP1	chr12:66849967-G-A	NM_001379345:c.1198C>T	p.Pro400Ser	0.5	46	36	35	Benign	Yes, not enhanced	Yes, no infertility described	13 males in gnomAD carry the same mutation. Variant predicted to be benign by 2/3 prediction methods, May play a role as a localized scaffold for the assembly of a multiprotein signaling complex and as mediator of the trafficking of its binding partners at specific subcellular location in neurons (UniProtKB: Q9Y3R0)	Unlikely causative	No candidates
Proband_139	Netherlands	Extreme oligozoospermia	RNF223	chr1:1007489-C-T	NM_001205252:c.458G>A	p.Arg153His	0.57	135	49	44	Benign	Not expressed	Yes, no infertility described	10 males in gnomAD carry the same mutation, Variant predicted to be benign by 3/3 prediction methods, Involved in metal ion binding (UniProtKB: E7ERA6)	Unlikely causative	Multple novel candidate genes
			ZNF469	chr16:88494628-T-TC	NM_001127464:c.756dup	p.Ala253ArgfsTer118	0.41	178	37	36	Pathogenic	Not expressed	Yes, no infertility described	May be involved in transcriptional regulation (UniProtKB: Q96JG9), (Pli score = 0.72, LOEUF= 0.37)	Unclear
			MAP3K3	chr17:61759150-C-T	NM_203351:c.620C>T	p.Ser207Leu	0.48	158	37	33	Pathogenic	Yes, not enhanced	Yes, no infertility described	Component of a protein kinase signal transduction cascade. Mediates activation of the NF-kappa-B, AP1 and DDIT3 transcriptional regulators, (UniProtKB: Q99759), Interacts with known infertility gene CDC14A20	Possibly Causative
			C17orf74	chr17:7330308-G-A	NM_175734:c.998G>A	p.Arg333Gln	0.51	215	42	39	Benign	Yes, not enhanced	Yes, no infertility described	Variant predicted to be benign by 3/3 prediction methods, Uncharacterized protein (UniProtKB: Q0P670)	Unlikely causative
			TMPRSS11B	chr4:69107421-T-C	NM_182502:c.110A>G	p.His37Arg	0.55	148	36	35	Pathogenic	Not expressed	Yes, no infertility described	Serine protease (UniProtKB: Q86T26)	Unclear
Proband_142	Netherlands	Azoospermia	GPR75-ASB3	chr2:53921057-G-A	NM_016115:c.1333C>T	p.Arg445Cys	0.3	106	36	37	Pathogenic	Yes, not enhanced	Not described	This protein is involved in the pathway protein ubiquitination, which is part of Protein modification (UniProtKB - A0A6D2WFD3)	Unclear	Candidate de novo point mutation (GPR75-ASB3)
Proband_144	Unknown	Azoospermia	ODF1	chr8:103563960-C-G	NM_024410:c.5C>G	p.Ala2Gly	0.5	119	42	37	Pathogenic	Yes, enhanced expression in testis	Yes, male infertility due to detachment of the sperm head40,41	Component of the outer dense fibers (ODF) of spermatozoa. ODF are filamentous structures located on the outside of the axoneme in the midpiece and principal piece of the mammalian sperm tail and may help to maintain the passive elastic structures and elastic recoil of the sperm tail (UniProt: Q14990). ODF1 is reduced in infertile males42. ODF1 is expressed in round and elongating spermatids and s…	Possibly causative	Candidate de novo point mutation (ODF1)
Proband_145	Netherlands	Extreme oligozoospermia	EXOSC10	chr1:11136965-A-AT	NM_001001998:c.1919dup	p.Asp640GlufsTer2	0.61	73	33	36	Pathogenic	Yes, not enhanced	Yes, 43	Putative catalytic component of the RNA exosome complex which has 3'->5' exoribonuclease activity and participates in a multitude of cellular RNA processing and degradation events. (UniProtKB: Q01780) Gene is not LoF intolerant (Pli=0, LOEUF=0.74)	Unclear	Candidate de novo point mutation (EXOSC10)
Proband_146	Unknown	Severe oligoasthenozoospermia	OTOA	chr16:21728238-C-T	NM_144672:c.1499C>T	p.Ala500Val	0.7	21	17	34	Benign	Yes, enhanced expression in testis	Yes, no infertility described	1 fertile father in control cohort shares the exact mutation, Variant predicted to be benign by 3/3 prediction methods. May act as an adhesion molecule (UniProt: Q7RTW8). Known gene for recessive deafness (OMIM:607039)	Not causative	No candidates
Proband_148	Netherlands	Azoospermia	CRHR1	chr17:43907477-G-A	NM_001145148:c.452G>A	p.Arg151Gln	0.47	142	37	35	Pathogenic	Not expressed	Yes, no infertility described	G-protein coupled receptor for CRH (corticotropin-releasing factor) and UCN (urocortin). Has high affinity for CRH and UCN. Ligand binding causes a conformation change that triggers signaling via guanine nucleotide-binding proteins (G proteins) and down-stream effectors, such as adenylate cyclase. Promotes the activation of adenylate cyclase, leading to increased intracellular cAMP levels (UniPro…	Unclear	Multiple novel candidate genes
			HTT	chr4:3213834-C-CG	NM_002111:c.6595dup	p.Ala2199GlyfsTer9	0.52	86	43	39	Pathogenic	Yes, not enhanced	Yes, early stage arrest45	May play a role in microtubule-mediated transport or vesicle function.(UniProtKB: P42858) Gene is extremely LoF intolerant (Pli=1, LOEUF=0.18) Gene is associated with Autosomal dominant Huntington disease (OMIM: 613004)	Possibly Causative
Proband_149	Netherlands	Azoospermia	SNED1	chr2:242012773-A-G	NM_001080437:c.3910A>G	p.Ile1304Val	0.53	175	36	36	Benign	Yes, not enhanced	Yes, no infertility described	Variant predicted to be benign by 3/3 prediction methods, Involved in calcium ion binding (UniProtKB: Q8TER0)	Unlikely causative	Candidate de novo LoF mutation (PCDHB1)
			PCDHB1	chr5:140431405-T-TCCGGG	NM_013340:c.354_358dup	p.Glu120GlyfsTer17	0.45	118	36	34	Pathogenic	Yes, not enhanced	Yes, no infertility described	Potential calcium-dependent cell-adhesion protein. May be involved in the establishment and maintenance of specific neuronal connections in the brain. (UniProtKB: Q9Y5F3), Gene is not LoF intolerant (Pli= 0, LOUEF =1.31)	Unclear
Proband_150	Netherlands	Azoospermia	SPECC1L	chr22:24761453-G-A	NM_001145468:c.2837G>A	p.Arg946Gln	0.41	108	47	34	Pathogenic	Yes, not enhanced	Yes, no infertility described	Involved in cytokinesis and spindle organization. May play a role in actin cytoskeleton organization and microtubule stabilization and hence required for proper cell adhesion and migration. (UniProtKB: Q69YQ0)	Possibly Causative	Candidate de novo point mutation (SPECC1L)
Proband_153	Netherlands	Azoospermia	IQSEC1	chr3:13008948-A-T	NM_014869:c.4T>A	p.Trp2Arg	0.32	41	36	35	Pathogenic	Yes, not enhanced	Yes, no infertility described	Guanine nucleotide exchange factor for ARF1 and ARF6 (UniProt: Q6DN90).	Unclear	Candidate de novo point mutation (IQSEC1)
Proband_154	Netherlands	Azoospermia	ARHGAP33	chr19:36276183-G-A	NM_052948:c.1814G>A	p.Arg605Gln	0.53	177	77	39	Pathogenic	Yes, not enhanced	Yes, no infertility described	May be involved in several stages of intracellular trafficking. (UniProtKB: O14559)	Unclear	Candidate de novo point mutation (ARHGAP33)
			C10orf107	chr10:63445916-A-G	NM_173554:c.188A>G	p.Asn63Ser	0.37	63	43	39	Benign	Yes, not enhanced	Yes, male infertility of unknown type (MGI:1920537)	1 fertile father in control cohort shares the exact mutation, Calcium-binding protein. May be involved in the control of sperm flagellar movement (UniProtKB: Q8IVU9)	Not causative
Proband_156	Netherlands	Azoospermia	LRRN2	chr1:204587973-G-A	NM_201630:c.1148C>T	p.Thr383Met	0.52	164	110	94	Pathogenic	Yes, not enhanced	Yes, no infertility described	Involved in the development and maintenance of excitatory synapse in the vertebrate nervous system. Regulates surface expression of AMPA receptors and instructs the development of functional glutamate release sites (UniProtKB: O43300)	Unclear	Candidate de novo point mutation (LRRN2)
			SRCIN1	chr17:36714613-G-A	NM_025248:c.2051C>T	p.Ala684Val	0.48	240	34	33	Benign	Not expressed	Yes, no infertility described	Variant predicted to be benign by 2/3 prediction methods. Acts as a negative regulator of SRC by activating CSK which inhibits SRC activity and downstream signaling, leading to impaired cell spreading and migration (UniProtKB: Q9C0H9)	Unlikely causative
Proband_157	Netherlands	Azoospermia	REN	chr1:204124193-G-A	NM_000537:c.1163C>T	p.Thr388Ile	0.4	103	41	43	Pathogenic	Not expressed	Yes, no infertility described	Renin is a highly specific endopeptidase, whose only known function is to generate angiotensin I from angiotensinogen in the plasma, initiating a cascade of reactions that produce an elevation of blood pressure and increased sodium retention by the kidney (UniProtKB: P00797). Interacts with known infertility genes WT146 and CYP21A247	Unclear	Multiple novel candidate genes
			SIPA1L3	chr19:38643580-G-A	NM_015073:c.3634G>A	p.Glu1212Lys	0.48	94	42	42	Pathogenic	Yes, not enhanced	Yes, no infertility described	Plays a critical role in epithelial cell morphogenesis, polarity, adhesion and cytoskeletal organization in the lens (UniProtKB - O60292)	Unclear
Proband_158	Netherlands	Azoospermia	TP53TG5	chr20:44003729-T-A	NM_014477:c.718A>T	p.Thr240Ser	0.53	120	38	34	Pathogenic	Yes, enhanced expression in testis	Not described	May play a significant role in p53/TP53-mediating signaling pathway. (UniProtKB: Q9Y2B4)	Possibly Causative	Candidate de novo point mutation (TP53TG5)
			DHX36	chr3:153994607-C-T	NM_020865:c.2770G>A	p.Asp924Asn	0.52	160	36	38	Benign	Yes, not enhanced	Yes, no infertility described	Variant predicted to be benign by 2/3 prediction methods, Multifunctional ATP-dependent helicase that unwinds G-quadruplex (G4) structures (UniProtKB: Q9H2U)	Unlikely causative
			YEATS2	chr3:183524758-C-A	NM_018023:c.3889C>A	p.Leu1297Ile	0.53	101	48	33	Benign	Yes, not enhanced	Yes, no infertility described	Variant predicted to be benign by 2/3 prediction methods, Chromatin reader component of the ATAC complex, a complex with histone acetyltransferase activity on histones H3 and H4 (UniProtKB: Q9ULM3)	Unlikely causative
Proband_160	Netherlands	Azoospermia	SDF4	chr1:1158720-C-T	NM_016176:c.481G>A	p.Glu161Lys	0.46	74	37	39	Pathogenic	Yes, not enhanced	Yes, no infertility described	May regulate calcium-dependent activities in the endoplasmic reticulum lumen or post-ER compartment (UniProtKB: Q9BRK5)	Possibly Causative	Multiple novel candidate genes
			ITSN2	chr2:24522905-C-T	NM_006277:c.1217G>A	p.Arg406Gln	0.6	135	35	40	Pathogenic	Not expressed	Yes, no infertility described	Adapter protein that may provide indirect link between the endocytic membrane traffic and the actin assembly machinery (UniProtKB: Q9NZM3), Interacts with known infertility gene CFTR37	Unclear
Proband_165	Netherlands	Extreme oligozoospermia	MYOF	chr10:95168662-C-T	NM_013451:c.611G>A	p.Arg204Gln	0.58	125	37	33	Benign	Yes, not enhanced	Yes, no infertility described	1 fertile father in control cohort shares the exact mutation, Calcium/phospholipid-binding protein that plays a role in the plasmalemma repair mechanism of endothelial cells that permits rapid resealing of membranes disrupted by mechanical stress. Involved in endocytic recycling. (UniProtKB: Q9NZM1)	Not causative	Candidate de novo LoF mutation (RASAL2)
			RASAL2	chr1:178435121-G-T	NM_170692:c.3421G>T	p.Glu1141Ter	0.39	147	34	33	Pathogenic	Yes, not enhanced	Yes, no infertility described	Inhibitory regulator of the Ras-cyclic AMP pathway (UniProtKB: Q9UJF2), Gene relatively intolerant to LoF mutations (pLi score = 0.8, LOEUF=0.34)	Possibly Causative
Proband_166	Netherlands	Azoospermia	C6orf25	chr6:31691437-G-A	NM_138272:c.83G>A	p.Gly28Glu	0.49	244	53	37	Pathogenic	Not expressed	Yes, no infertility described	Inhibitory receptor that acts as a critical regulator of hematopoietic lineage differentiation, megakaryocyte function and platelet production (UniProtKB: O95866)	Unclear	Candidate de novo point mutation (C6orf25)
Proband_168	Netherlands	Extreme oligozoospermia	KLC1	chr14:104129206-TC-T	NM_001130107:c.740del	p.Ser247Ter	0.43	174	38	40	Pathogenic	Yes, not enhanced	Yes, no infertility described	Kinesin is a microtubule-associated force-producing protein that may play a role in organelle transport. (UniProtKB: Q07866), Gene is not LoF intolerant (pLi= 0.37, LOUEF =0.41)	Unclear	Candidate de novo LoF mutation (KLC1)
Proband_170	Netherlands	Azoospermia	PRPF4B	chr6:4049340-C-T	NM_003913:c.2026C>T	p.Arg676Cys	0.48	92	33	39	Pathogenic	Yes, not enhanced	Yes, no infertility described	Has a role in pre-mRNA splicing (UniProtKB: Q13523)	Unclear	Candidate de novo point mutation (PRPF4B)
Proband_173	United Kingdom	Azoospermia	ZNF629	chr16:30793127-G-C	NM_001080417:c.2522C>G	p.Pro841Arg	0.43	122	34	35	Pathogenic	No expression	Yes, no infertility described	May be involved in transcriptional regulation. (UniProtKB :Q9UEG4)	Unclear	Candidate de novo point mutation (ZNF629)
			CXXC11	chr2:242812032-G-A	NM_173821:c.124G>A	p.Gly42Ser	0.52	184	33	39	Benign	No expression	Yes, no infertility described	Variant predicted to be benign by 3/3 prediction methods. Olfactory receptor binding (UniProtKB: Q14D33)	Unlikely causative
			IRAK2	chr3:10255045-A-T	NM_001570:c.683A>T	p.His228Leu	0.52	91	39	36	Benign	No expression	Yes, no infertility described	Binds to the IL-1 type I receptor following IL-1 engagement, triggering intracellular signaling cascades leading to transcriptional up-regulation and mRNA stabilization (UniProtKB: O43187)	Unlikely causative
Proband_178	United Kingdom	Severe Oligozoospermia	MICU1	chr10:74322772-C-T	NM_006077:c.211G>A	p.Gly71Ser	0.41	99	38	36	Benign	Yes, not enhanced	Yes, no infertility described	Variant predicted to be benign by 2/3 prediction methods. Key regulator of mitochondrial calcium uniporter (MCU) that senses calcium level via its EF-hand domains (UniProtKB : Q9BPX6)	Unlikely causative	No candidates
			GHRHR	chr7:31016058-C-T	NM_000823:c.989C>T	p.Ser330Leu	0.54	52	45	35	Pathogenic	Not expressed	Yes, infertility of unknown type1	Receptor for GRF, coupled to G proteins which activate adenylyl cyclase. Stimulates somatotroph cell growth, growth hormone gene transcription and growth hormone secretion. (UniProtKB: Q02643)	Unlikely causative
Proband_179	United Kingdom	Azoospermia	CELSR2	chr1:109807146-T-C	NM_001408:c.5360T>C	p.Val1787Ala	0.48	172	45	46	Pathogenic	Yes, not enhanced	Yes, no infertility described	Receptor that may have an important role in cell/cell signaling during nervous system formation (UniProtKB: Q9HCU4)	Unclear	Candidate de novo point mutation (CELSR2)
			BASP1	chr5:17275915-C-T	NM_006317:c.590C>T	p.Pro197Leu	0.42	151	48	35	Benign	Not expressed	Yes, no infertility described	Involved in protein domain specific binding (UniProtKB: P80723)	Unlikely causative
1. Eicher, E. M., & Beamer, W. G. Inherited ateliotic dwarfism in mice. Characteristics of the mutation, little, on chromosome 6. The Journal of heredity, 67, 87–91 (1976)
2. Zaqout, S., Bessa, P., Kramer, N., Stoltenburg-Didinger, G. & Kaindl, A.M. CDK5RAP2 Is Required to Maintain the Germ Cell Pool during Embryonic Development. Stem Cell Reports 8, 198-204 (2017).
3. Guo, F. et al. The Transcriptome and DNA Methylome Landscapes of Human Primordial Germ Cells. Cell 161, 1437-52 (2015).
4. Newton, L.D. et al. Na+/K+ATPase regulates sperm capacitation through a mechanism involving kinases and redistribution of its testis-specific isoform. Molecular Reproduction Dev 77, 136-48 (2010).
5. Fok, K.L. et al. Huwe1 Regulates the Establishment and Maintenance of Spermatogonia by Suppressing DNA Damage Response. Endocrinology 158, 4000-4016 (2017).
6. Bose, R. et al. Ubiquitin Ligase Huwe1 Modulates Spermatogenesis by Regulating Spermatogonial Differentiation and Entry into Meiosis. Sci Rep 7, 17759 (2017).
7. Karlberg, S. et al. Testicular failure and male infertility in the monogenic Mulibrey nanism disorder. J Clin Endocrinol Metab 96, 3399-407 (2011)
8. Kuroda, M. et al. Male sterility and enhanced radiation sensitivity in TLS(-/-) mice. Embo j 19, 453-62 (2000)
9. An, J. et al. The histone methyltransferase ESET is required for the survival of spermatogonial stem/progenitor cells in mice. Cell Death Dis 5, e1196 (2014).
10. Guo, J. et al. The adult human testis transcriptional cell atlas. Cell Res (2018).
11. Shintani, T., Takeuchi, Y., Fujikawa, A. & Noda, M. Directional neuronal migration is impaired in mice lacking adenomatous polyposis coli 2. J Neurosci 32, 6468-84 (2012).
12. Mohamed, N.E., Hay, T., Reed, K.R., Smalley, M.J. & Clarke, A.R. APC2 is critical for ovarian WNT signalling control, fertility and tumour suppression. BMC Cancer 19, 677 (2019).
13. Molinar-Inglis, O., Oliver, S.L., Rudich, P., Kunttas, E. & McCartney, B.M. APC2 associates with the actin cortex through a multipart mechanism to regulate cortical actin organization and dynamics in the Drosophila ovary. Cytoskeleton (Hoboken) 75, 323-335 (2018).
14. Yamashita, Y.M., Jones, D.L. & Fuller, M.T. Orientation of asymmetric stem cell division by the APC tumor suppressor and centrosome. Science 301, 1547-50 (2003).
15. Laurentino, S.S. et al. Regucalcin is broadly expressed in male reproductive tissues and is a new androgen-target gene in mammalian testis. Reproduction 142, 447-56 (2011).
16. Helary, L. et al. DNAJC2 is required for mouse early embryonic development. Biochem Biophys Res Commun 516, 258-263 (2019).
17. Jean Wu, Colin Carlock, Cindy Zhou, Susumu Nakae, John Hicks, Henry P. Adams, Yahuan Lou, The Journal of Immunology, 194, 2140-2147 (2015)
18. Kim HG, Kurth I, Lan F, et al. Mutations in CHD7, encoding a chromatin-remodeling protein, cause idiopathic hypogonadotropic hypogonadism and Kallmann syndrome. American Journal of Human Genetics, 83, 511-519. (2008)
19. Goswami S, Korrodi-Gregório L, Sinha N, Bhutada S, Bhattacharjee R, Kline D, Vijayaraghavan S. Regulators of the protein phosphatase PP1γ2, PPP1R2, PPP1R7, and PPP1R11 are involved in epididymal sperm maturation. J Cell Physiol. 234, 3105-3118. (2019)
20. Wen Z, Zhu H, Zhang A, et al. Cdc14a has a role in spermatogenesis, sperm maturation and male fertility. Exp Cell Res. 395, 112178. (2020)
21. Ruiz-Perez, V.L. et al. Evc is a positive mediator of Ihh-regulated bone growth that localises at the base of chondrocyte cilia. Development 134, 2903-12 (2007).
22. Kruse, R. et al. Characterization of the CLASP2 Protein Interaction Network Identifies SOGA1 as a Microtubule-Associated Protein. Mol Cell Proteomics 16, 1718-1735 (2017).
23. Rubinstein, E. et al. Reduced fertility of female mice lacking CD81. Dev Biol 290, 351-8 (2006).
24. Rubinstein, E., Ziyyat, A., Wolf, J.P., Le Naour, F. & Boucheix, C. The molecular players of sperm-egg fusion in mammals. Semin Cell Dev Biol 17, 254-63 (2006)
25. Luangpraseuth-Prosper, A. et al. TOPAZ1, a germ cell specific factor, is essential for male meiotic progression. Dev Biol 406, 158-71 (2015).
26. Baillet, A. et al. TOPAZ1, a novel germ cell-specific expressed gene conserved during evolution across vertebrates. PLoS One 6, e26950 (2011).
27. Seabra, C.M. et al. A novel Alu-mediated microdeletion at 11p13 removes WT1 in a patient with cryptorchidism and azoospermia. Reprod Biomed Online 29, 388-91 (2014).
28. Serber, D. W., Runge, J. S., Menon, D. U., & Magnuson, T. The Mouse INO80 Chromatin-Remodeling Complex Is an Essential Meiotic Factor for Spermatogenesis. Biology of reproduction, 94, 8. (2016)
29. Yin H, Ma H, Hussain S, et al. A homozygous FANCM frameshift pathogenic variant causes male infertility, Genet Med. 21, 62-70. (2019)
30. de Vries SS, Baart EB, Dekker M, Siezen A, de Rooij DG, de Boer P, te Riele H. Mouse MutS-like protein Msh5 is required for proper chromosome synapsis in male and female meiosis. Genes Dev. 13, 523-31. (1999)
31. Becherel, O.J. et al. Senataxin plays an essential role with DNA damage response proteins in meiotic recombination and gene silencing. PLoS Genet 9, e1003435 (2013).
32. Panteleyev, A.A. et al. Molecular basis for the rhino Yurlovo (hr(rhY)) phenotype: severe skin abnormalities and female reproductive defects associated with an insertion in the hairless gene. Exp Dermatol 7, 281-8 (1998).
33. O'Bryan MK, Clark BJ, McLaughlin EA, et al. RBM5 is a male germ cell splicing factor and is required for spermatid differentiation and male fertility. PLoS Genet. 9, e1003628. (2013)
34. Plug, A.W. et al. ATM and RPA in meiotic chromosome synapsis and recombination. Nat Genet 17, 457-61 (1997).
35. Shi, B. et al. Dual functions for the ssDNA-binding protein RPA in meiotic recombination. PLoS Genet 15, e1007952 (2019).
36. Tung, J.J. & Jackson, P.K. Emi1 class of proteins regulate entry into meiosis and the meiosis I to meiosis II transition in Xenopus oocytes. Cell Cycle 4, 478-82 (2005).
37. Elborn JS. Cystic fibrosis. Lancet. 388, 2519-2531. (2016)
38. Sironen A, Kotaja N, Mulhern H, et al. Loss of SPEF2 function in mice results in spermatogenesis defects and primary ciliary dyskinesia. Biol Reprod. 85, 690-701. (2011)
39. Schmahl J, Rizzolo K, Soriano P. The PDGF signaling pathway controls multiple steroid-producing lineages. Genes Dev. 22, 3255-67. (2008)
40. Yang, K. et al. The small heat shock protein ODF1/HSPB10 is essential for tight linkage of sperm head to tail and male fertility in mice. Mol Cell Biol 32, 216-25 (2012).
41. Yang, K., Grzmil, P., Meinhardt, A. & Hoyer-Fender, S. Haplo-deficiency of ODF1/HSPB10 in mouse sperm causes relaxation of head-to-tail linkage. Reproduction 148, 499-506 (2014).
42. Hetherington, L. et al. Deficiency in Outer Dense Fiber 1 Is a Marker and Potential Driver of Idiopathic Male Infertility. Mol Cell Proteomics 15, 3685-3693 (2016).
43. Jamin SP, Petit FG, Kervarrec C, et al. EXOSC10/Rrp6 is post-translationally regulated in male germ cells and controls the onset of spermatogenesis. Sci Rep. 7, 15065. (2017)
44. Phillip M, Arbelle JE, Segev Y, Parvari R. Male hypogonadism due to a mutation in the gene for the beta-subunit of follicle-stimulating hormone. N Engl J Med. 338, 1729-1732. (1998)
45. Yan J, Zhang H, Liu Y, et al. Germline deletion of huntingtin causes male infertility and arrested spermiogenesis in mice. J Cell Sci. 129, 492-501. (2016)
46. Clarkson PA, Davies HR, Williams DM, Chaudhary R, Hughes IA, Patterson MN. Mutational screening of the Wilms's tumour gene, WT1, in males with genital abnormalities. J Med Genet. 30, 767-772, (1993)
47. Sugino Y, Usui T, Okubo K, et al. Genotyping of congenital adrenal hyperplasia due to 21-hydroxylase deficiency presenting as male infertility: case report and literature review. J Assist Reprod Genet. 23, 377-380 (2006)

## Sheet: Supplementary Data 2
Supplementary Data 2 - Rare protein-coding mutations solely maternally and paternally inherited observed in 185 patient-parent trios in NIJ/NCL Cohort of infertile men. * Based on SIFT,Mutation Taster, PolyPhen, ACMG classification, gnomAD cases; ˠ Exact mutation found in more than 1 verified fertile father; ˣ Mutation in same patient with DNM in TOPAZ1; DNM = De novo mutation; NIJ/NCL Cohort = N…
Gene	Consequence of DNM	DNM Classification	Predicted benign variants*		Predicted pathogenic variants*
			Maternal	Paternal	Maternal	Paternal
TENM2	Frameshit variant	Unclear	10	12	2ˠ	1ˠ
CWC27	Missense	Possibly causative	1	1	1ˠ	0
EVC	Stop gained	Unclear	11	13	1ˠ	0
TOPAZ1	Missense	Possibly causative	4	3	1ˣ	0
ABCB9	Missense	Unlikely causative	1	2	0	0
ABCC10	Missense	Not causative	4	19	0	0
ABCF3	Missense	Not causative	6	3	0	0
ABLIM1	Missense	Possibly causative	0	3	0	0
AK3	Missense	Unlikely causative	1	0	0	0
AMPD2	Missense	Unclear	0	0	0	0
APC2	Missense	Unclear	14	8	0	0
ARHGAP33	Missense	Unclear	3	4	0	0
ASIC5	Missense	Unclear	7	0	0	0
ATP1A1	Frameshit variant	Unclear	0	0	0	0
ATP8A1	Missense	Unclear	1	1	0	0
ATP8B4	Missense	Unlikely causative	11	13	0	0
BASP1	Missense	Unlikely causative	2	2	0	0
BHMT	Missense	Unlikely causative	7	3	0	0
BTAF1	Missense	Unlikely causative	3	2	0	0
C10orf107	Missense	Not causative	0	1	0	0
C12orf49	Missense	Unclear	0	0	0	0
C17orf74	Missense	Unlikely causative	3	2	0	0
C6orf25	Missense	Unclear	1	1	0	0
C9orf50	Missense	Possibly causative	15	8	0	0
CCDC126	Missense	Not causative	0	0	0	0
CD81	Missense	Possibly causative	0	0	0	0
CDC42BPG	Missense	Not causative	5	7	0	0
CDC5L	Missense	Possibly causative	1	2	0	0
CDCA8	Missense	Not causative	0	0	0	0
CDK5RAP2	Missense	Possibly causative	7	3	0	0
CELSR2	Missense	Unclear	20	18	0	0
CHST12	Missense	Unlikely causative	0	0	0	0
CHST4	Missense	Not causative	7	2	0	0
CNOT4	Missense	Unlikely causative	0	2	0	0
COLGALT2	Missense	Unlikely causative	3	6	0	0
CP	Missense	Unlikely causative	7	6	0	0
CRHR1	Missense	Unclear	1	2	0	0
CSTF3	de novo CNV deletion	Unclear	0	0	0	0
CXXC11	Missense	Unlikely causative	1	2	0	0
CYP4F12	Missense	Unlikely causative	2	4	0	0
DEPDC7	de novo CNV deletion	Unclear	3	0	0	0
DHX36	Missense	Unlikely causative	3	2	0	0
DNAJC2	Missense	Possibly causative	0	1	0	0
EMILIN1	Missense	Unclear	1	2	0	0
EMP1	Missense	Unlikely causative	3	0	0	0
ERG	Missense	Unclear	0	1	0	0
ERI3	Missense	Unlikely causative	0	0	0	0
EXOSC10	Frameshit variant	Unclear	4	1	0	0
F13B	Missense	Unlikely causative	7	5	0	0
FBXO5	Stop gained, Frameshift variant	Possibly causative	6	0	0	0
FIZ1	Inframe deletion	Unclear	3	0	0	0
FLNC	Missense	Unclear	16	16	0	0
FNDC8	Missense	Possibly causative	0	0	0	0
FOXF2	Missense	Unclear	0	0	0	0
FUS	Inframe deletion	Not causative	0	0	0	0
GDAP1L1	Missense	Not causative	3	1	0	0
GHRHR	Missense	Unlikely causative	0	2	0	0
GPR75-ASB3	Missense	Unclear	2	3	0	0
GREB1L	Frameshit variant	Possibly Causative	4	6	0	0
GRIP1	Missense	Unlikely causative	4	10	0	0
HELZ2	Missense	Unclear	20	20	0	0
HIPK3	de novo CNV deletion	Unclear	7	4	0	0
HIST1H1D	Missense	Unlikely causative	2	6	0	0
HIVEP1	Missense	Not causative	8	9	0	0
HNRNPL	Missense	Possibly causative	0	0	0	0
HOXA1	Missense	Unclear	3	0	0	0
HR	Missense	Unlikely causative	9	6	0	0
HTT	Frameshit variant	Possibly Causative	30	29	0	0
HUWE1	Inframe deletion	Possibly causative	0	0	0	0
IL12RB2	Missense	Unlikely causative	0	0	0	0
IL33	Missense	Unlikely causative	0	5	0	0
ILVBL	Missense	Unclear	6	7	0	0
INO80	Missense	Possibly Causative	2	0	0	0
IQSEC1	Missense	Unclear	3	3	0	0
IRAK2	Missense	Unlikely causative	2	4	0	0
ITSN2	Missense	Unclear	9	12	0	0
KIAA1549L	de novo CNV deletion	Unclear	4	9	0	0
KLC1	Frameshit variant	Unclear	0	3	0	0
KRT33B	Missense	Unlikely causative	23	16	0	0
LEO1	Missense	Possibly causative	2	2	0	0
LRRN2	Missense	Unclear	5	4	0	0
LTBP1	Missense	Unlikely causative	12	6	0	0
MAP3K3	Missense	Possibly Causative	3	1	0	0
MAVS	Missense	Unlikely causative	3	0	0	0
MCM6	Missense	Possibly causative	2	2	0	0
MICU1	Missense	Unlikely causative	3	0	0	0
MPRIP	Missense	Unclear	2	4	0	0
MSH5	Frameshit variant	Unlikely causative	5	11	0	0
MYOF	Missense	Not causative	14	15	0	0
NEO1	Missense	Not causative	1	2	0	0
NLRP10	Missense	Unlikely causative	0	0	0	0
NOC3L	Missense	Unlikely causative	7	5	0	0
NUP210	Missense	Unlikely causative	6	6	0	0
NXT2	de novo CNV deletion	Unlikely causative	0	0	0	0
ODF1	Missense	Possibly causative	8	6	0	0
OR5P3	Missense	Unclear	1	0	0	0
OSBPL3	Stop gained	Unclear	4	4	0	0
OTOA	Missense	Not causative	2	3	0	0
PCDHB1	Frameshit variant	Unclear	3	4	0	0
PLCL1	Missense	Unclear	0	0	0	0
PLEKHA1	Missense	Unlikely causative	0	1	0	0
POPDC3	Missense	Unclear	0	1	0	0
PPP1R3A	Missense	Unlikely causative	10	14	0	0
PPP1R7	Frameshit variant	Possibly Causative	2	1	0	0
PRDM16	Missense	Unclear	6	4	0	0
PRPF4B	Missense	Unclear	2	3	0	0
QSER1	de novo CNV deletion	Unclear	3	2	0	0
RASAL2	Stop gained	Possibly Causative	10	4	0	0
RASEF	Missense	Unclear	3	8	0	0
RBM5	Missense	Possibly Causative	0	1	0	0
REN	Missense	Unclear	0	0	0	0
RNF223	Missense	Unlikely causative	3	3	0	0
RP1L1	Missense	Not causative	45	42	0	0
RPA1	Missense	Possibly causative	0	2	0	0
SDF4	Missense	Possibly Causative	0	0	0	0
SEC14L1	Missense	Not causative	1	1	0	0
SENP7	Missense	Unlikely causative	2	2	0	0
SETX	Missense	Unlikely causative	12	5	0	0
SIGLEC10	Missense	Not causative	9	8	0	0
SIKE1	Missense	Unclear	0	0	0	0
SIPA1L3	Missense	Unclear	9	6	0	0
SMC2	Missense	Possibly causative	1	9	0	0
SNED1	Missense	Unlikely causative	3	4	0	0
SOGA1	Stop gained	Unclear	7	2	0	0
SORCS2	Missense	Unlikely causative	1	4	0	0
SPECC1L	Missense	Possibly Causative	3	6	0	0
SPEF2	Missense	Unlikely causative	11	8	0	0
SRCIN1	Missense	Unlikely causative	2	2	0	0
SSH2	Missense	Unclear	2	3	0	0
STARD10	Inframe deletion	Possibly Causative	0	0	0	0
STXBP2	Missense	Unclear	9	7	0	0
TACC2	Missense	Unlikely causative	10	14	0	0
TAF9	Inframe deletion	Unlikely causative	0	1	0	0
TCP11L1	de novo CNV deletion	Unclear	5	5	0	0
TDRD10	Missense	Unlikely causative	2	1	0	0
TLN2	Missense	Unclear	15	10	0	0
TMEM62	Missense	Unclear	2	5	0	0
TMPPE	Missense	Unclear	0	2	0	0
TMPRSS11B	Missense	Unclear	1	3	0	0
TP53TG5	Missense	Possibly Causative	0	4	0	0
TRAF7	Missense	Possibly Causative	1	3	0	0
U2AF2	Inframe deletion	Possibly causative	0	0	0	0
USH2A	Missense	Unlikely causative	16	37	0	0
WDR17	Missense	Unclear	11	13	0	0
YEATS2	Missense	Unlikely causative	8	6	0	0
ZCCHC2	Missense	Unlikely causative	4	5	0	0
ZFHX4	Frameshit variant	Unclear	4	11	0	0
ZNF311	Missense	Unlikely causative	28	32	0	0
ZNF469	Frameshit variant	Unclear	33	31	0	0
ZNF577	Missense	Unlikely causative	0	0	0	0
ZNF629	Missense	Unclear	2	6	0	0
ZNF709	Frameshit variant	Unclear	0	1	0	0

## Sheet: Supplementary Data 3
Supplementary Data 3 - Summary of rare loss-of-function (LoF) pathogenic mutations observed in additional cohorts of infertile men and fertile control cohorts. Exome data from four additional cohorts of infertile men as well as control cohorts of fertile men and women were investigated for the presence of LoF mutations in these genes. A burden test was used to compare the total number of predicte…
Gene	pLI score	Consequence of DNM	DNM Classification	NIJ/NCL Cohort of Patient-Parent Trios (n=185)	NIJ/NCL Cohort of Infertile Men (Singleton) (n=145)	MERGE Cohort of Infertile Men (n=1,114)	GEMINI Cohort of NOA Men (n=926)	Geisinger-Regeneron DiscovEHR Cohort of Infertile Men (n=88)	Italian Cohort of NOA Men (n=48)	Total Infertile Men (n=2,506)	Fertile Dutch Men (n=5,784)	Fertile Dutch Women (n=5,803)	Burden test Infertile vs Fertile Men (p-value)	Burden test Infertile vs Fertile Men (Adjusted p-value [Bonf.])	Burden test Fertile Men vs Women (p-value)	Burden test Fertile Men vs Women (Adjusted p-value [Bonf.])
EVC	0	Stop gained	Unclear	1	0	1	2	0	0	4	2	0	0.0722318	1	0.249159	1
CDK5RAP2	0	Missense	Possibly causative	0	0	1	0	1	0	2	0	0	0.091355	1	1	1
CYP4F12	0	Missense	Unlikely causative	0	0	0	2	0	0	2	0	0	0.091355	1	1	1
DEPDC7	0	de novo CNV deletion	Unclear	0	0	1	1	0	0	2	0	0	0.091355	1	1	1
KIAA1549L	0	de novo CNV deletion	Unclear	0	0	2	0	0	0	2	0	1	0.091355	1	1	1
KLC1	0.37	Frameshift variant	Unclear	1	0	0	1	0	0	2	0	0	0.091355	1	1	1
ZNF469	0.72	Frameshift variant	Unclear	1	1	0	0	0	0	2	0	3	0.091355	1	0.249937	1
HR	0	Missense	Unlikely causative	0	0	1	2	0	0	3	2	2	0.166062	1	1	1
NUP210	0	Missense	Unlikely causative	0	0	1	2	0	0	3	2	1	0.166062	1	0.624354	1
CHST4	0	Missense	Not causative	0	1	0	1	0	0	2	1	0	0.218864	1	0.49918	1
GHRHR	0	Missense	Unlikely causative	0	0	2	0	0	0	2	1	1	0.218864	1	0.624354	1
ABCB9	0	Missense	Unlikely causative	0	0	0	1	0	0	1	0	3	0.302292	1	0.249937	1
ATP1A1	1	Frameshift variant	Unclear	1	0	N/A	0	N/A	0	1	0	0	0.302292	1	1	1
C12orf49	0.01	Missense	Unclear	0	0	0	1	0	0	1	0	0	0.302292	1	1	1
CCDC126	0.12	Missense	Not causative	0	0	1	0	0	0	1	0	1	0.302292	1	1	1
CWC27	0	Missense	Possibly causative	0	0	1	0	0	0	1	0	0	0.302292	1	1	1
DNAJC2	0.99	Missense	Possibly causative	0	0	1	0	0	0	1	0	0	0.302292	1	1	1
EXOSC10	0	Frameshift variant	Unclear	1	0	0	0	0	0	1	0	1	0.302292	1	1	1
FBXO5	0.97	Stop gained, Frameshift variant	Possibly causative	1	0	0	0	0	0	1	0	0	0.302292	1	1	1
GPR75-ASB3	0	Missense	Unclear	0	0	0	1	0	0	1	0	2	0.302292	1	0.499958	1
GREB1L	1	Frameshift variant	Possibly Causative	1	0	0	0	0	0	1	0	2	0.302292	1	0.499958	1
HIPK3	0.28	de novo CNV deletion	Unclear	0	0	0	1	0	0	1	0	0	0.302292	1	1	1
ILVBL	0	Missense	Unclear	0	0	1	0	0	0	1	0	0	0.302292	1	1	1
INO80	1	Missense	Possibly Causative	0	0	0	0	1	0	1	0	0	0.302292	1	1	1
NOC3L	0	Missense	Unlikely causative	0	0	1	0	0	0	1	0	1	0.302292	1	1	1
OSBPL3	0	Stop gained	Unclear	1	0	0	0	0	0	1	0	0	0.302292	1	1	1
PPP1R7	0.99	Frameshift variant	Possibly Causative	1	0	0	0	0	0	1	0	0	0.302292	1	1	1
QSER1	1	de novo CNV deletion	Unclear	0	0	0	1	0	0	1	0	1	0.302292	1	1	1
RASAL2	0.8	Stop gained	Possibly Causative	1	0	0	0	0	0	1	0	0	0.302292	1	1	1
RPA1	0.09	Missense	Possibly causative	0	0	1	0	0	0	1	0	0	0.302292	1	1	1
SEC14L1	0.63	Missense	Not causative	0	0	0	1	0	0	1	0	0	0.302292	1	1	1
SPECC1L	0.86	Missense	Possibly Causative	0	0	1	0	0	0	1	0	0	0.302292	1	1	1
STARD10	0	Inframe deletion	Possibly Causative	0	0	1	0	0	0	1	0	0	0.302292	1	1	1
STXBP2	0	Missense	Unclear	0	0	0	0	1	0	1	0	1	0.302292	1	1	1
TCP11L1	0	de novo CNV deletion	Unclear	0	0	1	0	0	0	1	0	0	0.302292	1	1	1
U2AF2	1	Inframe deletion	Possibly causative	0	0	0	0	1	0	1	0	0	0.302292	1	1	1
ZNF709	0	Frameshift variant	Unclear	1	0	0	0	0	0	1	0	0	0.302292	1	1	1
ATP8B4	0	Missense	Unlikely causative	0	0	0	0	0	0	0	5	1	0.331312	1	0.124307	1
MSH5	0	Frameshift variant	Unlikely causative	1	0	1	1	0	0	3	3	1	0.375158	1	0.374117	1
SPEF2	0	Missense	Unlikely causative	0	0	2	1	0	0	3	3	3	0.375158	1	1	1
ARHGAP33	0.03	Missense	Unclear	0	0	0	1	0	0	1	1	2	0.513229	1	1	1
C17orf74	0	Missense	Unlikely causative	0	0	0	1	0	0	1	1	0	0.513229	1	0.49918	1
C6orf25	0	Missense	Unclear	0	0	0	1	0	0	1	1	1	0.513229	1	1	1
LTBP1	0	Missense	Unlikely causative	0	0	1	0	0	0	1	1	4	0.513229	1	0.374895	1
MAVS	0	Missense	Unlikely causative	0	0	0	0	1	0	1	1	1	0.513229	1	1	1
NLRP10	0	Missense	Unlikely causative	0	0	1	0	0	0	1	1	1	0.513229	1	1	1
PLCL1	0.01	Missense	Unclear	0	0	0	1	0	0	1	1	1	0.513229	1	1	1
POPDC3	0.01	Missense	Unclear	0	0	1	0	0	0	1	1	0	0.513229	1	0.49918	1
TLN2	0.99	Missense	Unclear	0	0	1	0	0	0	1	1	0	0.513229	1	0.49918	1
ZCCHC2	0.99	Missense	Unlikely causative	0	0	0	1	0	0	1	1	0	0.513229	1	0.49918	1
ZNF311	0	Missense	Unlikely causative	0	0	1	0	0	0	1	1	0	0.513229	1	0.49918	1
ABCC10	0	Missense	Not causative	0	0	0	2	0	0	2	2	1	0.589232	1	0.624354	1
MYOF	0	Missense	Not causative	0	0	2	0	0	0	2	2	2	0.589232	1	1	1
REN	0	Missense	Unclear	0	0	1	1	0	0	2	2	1	0.589232	1	0.624354	1
USH2A	0	Missense	Unlikely causative	0	1	3	3	0	0	7	13	3	0.631159	1	0.0125325	1
ABCF3	0	Missense	Not causative	0	0	1	0	0	0	1	3	0	1	1	0.124354	1
ABLIM1	0.93	Missense	Possibly causative	0	0	0	0	0	0	0	0	0	1	1	1	1
AK3	0	Missense	Unlikely causative	0	0	0	0	0	0	0	2	4	1	1	0.687422	1
AMPD2	0	Missense	Unclear	0	0	0	0	0	0	0	0	0	1	1	1	1
APC2	1	Missense	Unclear	0	0	0	0	0	0	0	0	0	1	1	1	1
ASIC5	0	Missense	Unclear	0	0	0	0	0	0	0	0	0	1	1	1	1
ATP8A1	0.2	Missense	Unclear	0	0	0	0	0	0	0	0	1	1	1	1	1
BASP1	0.69	Missense	Unlikely causative	0	0	0	0	0	0	0	0	0	1	1	1	1
BHMT	0	Missense	Unlikely causative	0	0	0	0	0	0	0	0	1	1	1	1	1
BTAF1	1	Missense	Unlikely causative	0	0	0	0	0	0	0	2	0	1	1	0.249159	1
C10orf107	0	Missense	Not causative	0	0	0	0	0	0	0	0	0	1	1	1	1
C9orf50	0	Missense	Possibly causative	0	0	0	0	0	0	0	0	0	1	1	1	1
CD81	0.92	Missense	Possibly causative	0	0	0	0	0	0	0	0	0	1	1	1	1
CDC42BPG	0	Missense	Not causative	0	0	0	0	0	0	0	1	3	1	1	0.624937	1
CDC5L	1	Missense	Possibly causative	0	0	0	0	0	0	0	0	0	1	1	1	1
CDCA8	0.01	Missense	Not causative	0	0	0	0	0	0	0	1	0	1	1	0.49918	1
CELSR2	1	Missense	Unclear	0	0	0	2	0	0	2	4	2	1	1	0.452258	1
CHST12	0	Missense	Unlikely causative	0	0	0	0	0	0	0	0	1	1	1	1	1
CNOT4	1	Missense	Unlikely causative	0	0	0	0	0	0	0	0	0	1	1	1	1
COLGALT2	0	Missense	Unlikely causative	0	0	0	0	0	0	0	1	2	1	1	1	1
CP	0	Missense	Unlikely causative	0	0	1	0	0	0	1	2	1	1	1	0.624354	1
CRHR1	0	Missense	Unclear	0	0	0	0	0	0	0	0	0	1	1	1	1
CSTF3	0.98	de novo CNV deletion	Unclear	0	0	0	0	0	0	0	0	0	1	1	1	1
CXXC11	1	Missense	Unlikely causative	0	0	0	0	0	0	0	1	2	1	1	1	1
DHX36	0.47	Missense	Unlikely causative	0	0	0	0	0	0	0	1	1	1	1	1	1
EMILIN1	0	Missense	Unclear	0	0	0	0	0	0	0	1	0	1	1	0.49918	1
EMP1	0.5	Missense	Unlikely causative	0	0	0	0	0	0	0	0	0	1	1	1	1
ERG	0.96	Missense	Unclear	0	0	0	0	0	0	0	0	0	1	1	1	1
ERI3	0	Missense	Unlikely causative	0	0	0	0	0	0	0	0	1	1	1	1	1
F13B	0	Missense	Unlikely causative	0	0	0	0	0	0	0	1	1	1	1	1	1
FIZ1	0.53	Inframe deletion	Unclear	0	0	0	0	0	0	0	1	0	1	1	0.49918	1
FLNC	1	Missense	Unclear	0	0	0	0	0	0	0	0	2	1	1	0.499958	1
FNDC8	0	Missense	Possibly causative	0	0	0	0	0	0	0	0	0	1	1	1	1
FOXF2	0.85	Missense	Unclear	0	0	0	0	0	0	0	1	1	1	1	1	1
FUS	1	Inframe deletion	Not causative	0	0	0	0	0	0	0	2	0	1	1	0.249159	1
GDAP1L1	0.45	Missense	Not causative	0	0	0	0	0	0	0	0	0	1	1	1	1
GRIP1	0.51	Missense	Unlikely causative	0	0	0	0	0	0	0	0	0	1	1	1	1
HELZ2	0	Missense	Unclear	0	0	0	2	0	0	2	5	3	1	1	0.506966	1
HIST1H1D	0.16	Missense	Unlikely causative	0	0	0	0	0	0	0	1	1	1	1	1	1
HIVEP1	1	Missense	Not causative	0	0	0	0	0	0	0	0	0	1	1	1	1
HNRNPL	1	Missense	Possibly causative	0	0	0	0	0	0	0	2	0	1	1	0.249159	1
HOXA1	0.29	Missense	Unclear	0	0	0	0	0	0	0	1	0	1	1	0.49918	1
HTT	1	Frameshift variant	Possibly Causative	1	0	N/A	0	0	0	1	3	3	1	1	1	1
HUWE1	1	Inframe deletion	Possibly causative	0	0	0	0	0	0	0	0	0	1	1	1	1
IL12RB2	0	Missense	Unlikely causative	0	0	0	0	0	0	0	1	1	1	1	1	1
IL33	0	Missense	Unlikely causative	0	0	0	0	0	0	0	0	1	1	1	1	1
IQSEC1	1	Missense	Unclear	0	0	0	0	0	0	0	0	1	1	1	1	1
IRAK2	0	Missense	Unlikely causative	0	0	0	0	0	0	0	1	1	1	1	1	1
ITSN2	0	Missense	Unclear	0	0	0	1	1	0	2	4	3	1	1	0.726045	1
KRT33B	0	Missense	Unlikely causative	0	0	0	0	0	0	0	0	0	1	1	1	1
LEO1	0.87	Missense	Possibly causative	0	0	0	0	0	0	0	0	0	1	1	1	1
LRRN2	0.78	Missense	Unclear	0	0	0	0	0	0	0	0	1	1	1	1	1
MAP3K3	0.99	Missense	Possibly Causative	0	0	0	0	0	0	0	0	0	1	1	1	1
MCM6	0.98	Missense	Possibly causative	0	0	0	0	0	0	0	0	0	1	1	1	1
MICU1	0	Missense	Unlikely causative	0	0	0	0	0	0	0	1	1	1	1	1	1
MPRIP	0.98	Missense	Unclear	0	0	0	0	0	0	0	0	2	1	1	0.499958	1
NEO1	0.24	Missense	Not causative	0	0	0	0	0	0	0	0	0	1	1	1	1
NXT2	0.83	de novo CNV deletion	Unlikely causative	0	0	0	0	0	0	0	0	0	1	1	1	1
ODF1	0.97	Missense	Possibly causative	0	0	0	0	0	0	0	0	0	1	1	1	1
OR5P3	0.1	Missense	Unclear	0	0	0	0	0	0	0	0	0	1	1	1	1
OTOA	0	Missense	Not causative	0	0	0	0	0	0	0	1	1	1	1	1	1
PCDHB1	0	Frameshift variant	Unclear	1	0	0	0	0	0	1	3	1	1	1	0.374117	1
PLEKHA1	0	Missense	Unlikely causative	0	0	0	0	0	0	0	0	1	1	1	1	1
PPP1R3A	0	Missense	Unlikely causative	0	0	1	0	0	0	1	2	3	1	1	1	1
PRDM16	1	Missense	Unclear	0	0	0	0	0	0	0	1	0	1	1	0.49918	1
PRPF4B	1	Missense	Unclear	0	0	0	0	0	0	0	1	0	1	1	0.49918	1
RASEF	0	Missense	Unclear	0	0	0	0	0	0	0	0	0	1	1	1	1
RBM5	1	Missense	Possibly Causative	0	0	0	0	0	0	0	0	0	1	1	1	1
RNF223	0.03	Missense	Unlikely causative	0	0	0	0	0	0	0	0	1	1	1	1	1
RP1L1	0	Missense	Not causative	0	0	0	2	0	0	2	6	7	1	1	1	1
SDF4	0.01	Missense	Possibly Causative	0	0	0	0	0	0	0	0	0	1	1	1	1
SENP7	0.07	Missense	Unlikely causative	0	0	0	0	0	0	0	1	0	1	1	0.49918	1
SETX	0.95	Missense	Unlikely causative	0	0	0	0	0	0	0	2	3	1	1	1	1
SIGLEC10	0	Missense	Not causative	0	0	0	0	0	0	0	0	2	1	1	0.499958	1
SIKE1	0.2	Missense	Unclear	0	0	0	0	0	0	0	1	9	1	1	0.0214329	1
SIPA1L3	1	Missense	Unclear	0	0	2	0	0	0	2	4	4	1	1	1	1
SMC2	1	Missense	Possibly causative	0	0	0	0	0	0	0	0	0	1	1	1	1
SNED1	0.66	Missense	Unlikely causative	0	0	0	0	0	0	0	0	1	1	1	1	1
SOGA1	1	Stop gained	Unclear	0	0	1	0	0	0	1	2	6	1	1	0.288898	1
SORCS2	0	Missense	Unlikely causative	0	0	0	0	0	0	0	1	0	1	1	0.49918	1
SRCIN1	1	Missense	Unlikely causative	0	0	0	0	0	0	0	1	1	1	1	1	1
SSH2	1	Missense	Unclear	0	0	0	0	0	0	0	1	0	1	1	0.49918	1
TACC2	0	Missense	Unlikely causative	0	0	0	0	0	0	0	1	2	1	1	1	1
TAF9	0	Inframe deletion	Unlikely causative	0	0	0	0	0	0	0	0	0	1	1	1	1
TDRD10	0	Missense	Unlikely causative	0	0	0	0	0	0	0	0	5	1	1	0.0624477	1
TENM2	1	Frameshift variant	Unclear	0	0	0	0	0	0	0	2	2	1	1	1	1
TMEM62	0	Missense	Unclear	0	0	0	0	0	0	0	0	0	1	1	1	1
TMPPE	0	Missense	Unclear	0	0	0	0	0	0	0	0	0	1	1	1	1
TMPRSS11B	0	Missense	Unclear	0	0	0	0	0	0	0	0	0	1	1	1	1
TOPAZ1	0.98	Missense	Possibly causative	0	0	0	0	0	0	0	0	0	1	1	1	1
TP53TG5	0	Missense	Possibly Causative	0	0	0	0	0	0	0	0	0	1	1	1	1
TRAF7	0.02	Missense	Possibly Causative	0	0	0	0	0	0	0	0	0	1	1	1	1
WDR17	0	Missense	Unclear	0	0	0	1	0	0	1	1	3	1	1	0.624937	1
YEATS2	1	Missense	Unlikely causative	0	0	0	0	0	0	0	0	0	1	1	1	1
ZFHX4	1	Frameshift variant	Unclear	1	0	0	0	0	0	1	2	2	1	1	1	1
ZNF577	0	Missense	Unlikely causative	0	0	0	0	0	0	0	0	0	1	1	1	1
ZNF629	1	Missense	Unclear	0	0	0	0	0	0	0	0	0	1	1	1	1

## Sheet: Supplementary Data 4
Supplementary Data 4 - Rare loss-of-function (LoF) pathogenic mutations observed in additional cohorts of infertile men and fertile control cohorts.
Gene	Chromosome coordinates (GRCh37)	Predicted Consequence of Mutation	Cohort	No. of HET Men in Cohort	No. of HOM Men in Cohort	No. of HET Women in Cohort	No. of HOM Women in Cohort
ABCB9	chr12:123414712-G-A	stop_gained	Fertile Dutch Cohort	0	0	1	0
ABCB9	chr12:123416848-G-T	stop_gained	Fertile Dutch Cohort	0	0	1	0
ABCB9	chr12:123434398-G-A	stop_gained	Fertile Dutch Cohort	0	0	1	0
ABCB9	chr12:123419941-C-	frameshift_variant	GEMINI Cohort	1	0	0	0
ABCC10	chr6:43402449-C-T	stop_gained	Fertile Dutch Cohort	0	0	1	0
ABCC10	chr6:43406432-C-T	stop_gained	Fertile Dutch Cohort	1	0	0	0
ABCC10	chr6:43412935--GCGA	stop_gained	Fertile Dutch Cohort	1	0	0	0
ABCC10	chr6:43412956-TTCC-	frameshift_variant	GEMINI Cohort	1	0	0	0
ABCC10	chr6:43400907-AGCTTCCATGA-	frameshift_variant	GEMINI Cohort	1	0	0	0
ABCF3	chr3:183905737-C-T	stop_gained	Fertile Dutch Cohort	1	0	0	0
ABCF3	chr3:183911199-G-T	stop_gained	Fertile Dutch Cohort	1	0	0	0
ABCF3	chr3:183911460-C-T	stop_gained	Fertile Dutch Cohort	1	0	0	0
ABCF3	chr3:183905186-CTG-C	frameshift_variant,splice_region_variant	MERGE Cohort	1	0	0	0
AK3	chr9:4712976-T-A	stop_lost	Fertile Dutch Cohort	0	0	1	0
AK3	chr9:4713080-C-A	stop_gained	Fertile Dutch Cohort	1	0	0	0
AK3	chr9:4718471-T-A	stop_gained	Fertile Dutch Cohort	1	0	1	0
AK3	chr9:4719173-G-A	stop_gained	Fertile Dutch Cohort	0	0	1	0
AK3	chr9:4719282--GAA	frameshift_variant	Fertile Dutch Cohort	0	0	1	0
ARHGAP33	chr19:36273278--CGT	frameshift_variant	Fertile Dutch Cohort	0	0	1	0
ARHGAP33	chr19:36273280--GAGGTGCCTGAGAG	stop_gained,frameshift_variant	Fertile Dutch Cohort	0	0	1	0
ARHGAP33	chr19:36278129--CCCCAC	frameshift_variant	Fertile Dutch Cohort	1	0	0	0
ARHGAP33	chr19:36279006-C-G	stop_gained	GEMINI Cohort	1	0	0	0
ATP8A1	chr4:42554537-G-A	stop_gained	Fertile Dutch Cohort	0	0	1	0
ATP8B4	chr15:50152525-G-A	stop_gained	Fertile Dutch Cohort	2	0	0	0
ATP8B4	chr15:50189671-G-A	stop_gained	Fertile Dutch Cohort	0	0	1	0
ATP8B4	chr15:50264878-C-A	stop_gained	Fertile Dutch Cohort	2	0	0	0
ATP8B4	chr15:50264899-G-A	stop_gained	Fertile Dutch Cohort	1	0	0	0
BHMT	chr5:78426932-C-A	stop_gained	Fertile Dutch Cohort	0	0	1	0
BTAF1	chr10:93711318-C-T	stop_gained	Fertile Dutch Cohort	1	0	0	0
BTAF1	chr10:93742503-G-A	stop_gained	Fertile Dutch Cohort	1	0	0	0
C12orf49	chr12:117160909-GTTGC-	frameshift_variant	GEMINI Cohort	1	0	0	0
C17orf74	chr17:7330106-C-T	stop_gained	Fertile Dutch Cohort	1	0	0	0
C17orf74	chr17:7330816-A-T	stop_lost	GEMINI Cohort	1	0	0	0
C6orf25	chr6:31691459-C-A	stop_gained	Fertile Dutch Cohort	1	0	0	0
C6orf25	chr6:31692000-G-A	stop_gained	Fertile Dutch Cohort	0	0	1	0
C6orf25	chr6:31691678-C-A	stop_gained	GEMINI Cohort	1	0	0	0
CCDC126	chr7:23651020-T-G	stop_gained	Fertile Dutch Cohort	0	0	1	0
CCDC126	chr7:23682711-AATGTCTCGGGCAGT-A	frameshift_variant	MERGE Cohort	1	0	0	0
CDC42BPG	chr11:64601230-G-A	stop_gained	Fertile Dutch Cohort	0	0	1	0
CDC42BPG	chr11:64601944-C-A	stop_gained	Fertile Dutch Cohort	1	0	0	0
CDC42BPG	chr11:64602549-C-T	stop_gained	Fertile Dutch Cohort	0	0	1	0
CDC42BPG	chr11:64609338-G-A	stop_gained	Fertile Dutch Cohort	0	0	1	0
CDCA8	chr1:38168962--ATTGGAGGTGTCCATGGTCAA	frameshift_variant	Fertile Dutch Cohort	1	0	0	0
CDK5RAP2	chr9:123301378-G-A	stop_gained	MERGE Cohort	1	0	0	0
CDK5RAP2	chr9:123201862-G-C	stopgain SNV	Geisinger-Regeneron DiscovEHR Cohort	1	0	0	0
CELSR2	chr1:109812681-C-T	stop_gained	Fertile Dutch Cohort	1	0	0	0
CELSR2	chr1:109815549--GAG	frameshift_variant	Fertile Dutch Cohort	3	0	2	0
CELSR2	chr1:109801489-TC-	frameshift_variant	GEMINI Cohort	1	0	0	0
CELSR2	chr1:109801487-C-	frameshift_variant	GEMINI Cohort	1	0	0	0
CHST12	chr7:2472888--GCACGT	frameshift_variant	Fertile Dutch Cohort	0	0	1	0
CHST4	chr16:71570827-A-T	stop_gained	Fertile Dutch Cohort	1	0	0	0
CHST4	chr16:71571511-C-T	stop_gained	GEMINI Cohort	1	0	0	0
CHST4	chr16:71571331-C-T	stop_gained	NIJ/NCL Cohort (Singletons)	1	0	0	0
COLGALT2	chr1:183908112-A-T	stop_gained	Fertile Dutch Cohort	0	0	1	0
COLGALT2	chr1:183913403--A	stop_gained	Fertile Dutch Cohort	1	0	0	0
COLGALT2	chr1:183914643-G-A	stop_gained	Fertile Dutch Cohort	0	0	1	0
CP	chr3:148903044--GCA	frameshift_variant	Fertile Dutch Cohort	0	0	1	0
CP	chr3:148923955--TTTTTT	frameshift_variant,splice_region_variant	Fertile Dutch Cohort	1	0	0	0
CP	chr3:148939578--T	start_lost	Fertile Dutch Cohort	1	0	0	0
CP	chr3:148927145-GT-G	frameshift_variant	MERGE Cohort	1	0	0	0
CSTF3	chr11:33163191--AAAAT	frameshift insertion	Geisinger-Regeneron DiscovEHR Cohort	1	0	0	0
CWC27	chr5:64096081-A-T	stop_gained	MERGE Cohort	1	0	0	0
CXXC11	chr2:242811935-G-A	stop_gained	Fertile Dutch Cohort	1	0	2	0
CYP4F12	chr19:15807022-G-A	stop_gained	GEMINI Cohort	1	0	0	0
CYP4F12	chr19:15807286-C-A	stop_gained	GEMINI Cohort	1	0	0	0
DEPDC7	chr11:33050204-CCTT-	frameshift_variant	GEMINI Cohort	1	0	0	0
DEPDC7	chr11:33054913-C-A	stop_gained	MERGE Cohort	1	0	0	0
DHX36	chr3:154018906--CTCCA	frameshift_variant	Fertile Dutch Cohort	1	0	0	0
DHX36	chr3:154021135--TTTTTT	frameshift_variant	Fertile Dutch Cohort	0	0	1	0
DNAJC2	chr7:102963229-CCT-C	frameshift_variant	MERGE Cohort	1	0	0	0
EMILIN1	chr2:27302049--CAGCCCCGGGGGGCCCC	frameshift_variant	Fertile Dutch Cohort	1	0	0	0
ERI3	chr1:44818566-G-T	stop_gained	Fertile Dutch Cohort	0	0	1	0
EVC	chr4:5803800-C-T	stop_gained	Fertile Dutch Cohort	1	0	0	0
EVC	chr4:5811287-C-T	stop_gained	Fertile Dutch Cohort	1	0	0	0
EVC	chr4:5785393-G-T	stopgain	GEMINI Cohort	1	0	0	0
EVC	chr4:5747038--A	frameshift_variant	GEMINI Cohort	1	0	0	0
EVC	chr4:5754722-G-T	stop_gained	MERGE Cohort	1	0	0	0
EVC	chr4:5743459--A	frameshift insertion	Geisinger-Regeneron DiscovEHR Cohort	1	0	0	0
EXOSC10	chr1:11139788-G-A	stop_gained	Fertile Dutch Cohort	0	0	1	0
F13B	chr1:197019827-C-A	stop_gained,splice_region_variant	Fertile Dutch Cohort	0	0	1	0
F13B	chr1:197026170-T-A	stop_gained	Fertile Dutch Cohort	1	0	0	0
FIZ1	chr19:56104735--CTGCCGCCT	frameshift_variant	Fertile Dutch Cohort	1	0	0	0
FLNC	chr7:128486190-C-T	stop_gained	Fertile Dutch Cohort	0	0	1	0
FLNC	chr7:128493672--AA	frameshift_variant	Fertile Dutch Cohort	0	0	1	0
FOXF2	chr6:1390306--CGCCT	frameshift_variant	Fertile Dutch Cohort	1	0	0	0
FOXF2	chr6:1391085--GGCGGC	frameshift_variant	Fertile Dutch Cohort	0	0	1	0
FUS	chr16:31196390--GGTGGCAGT	frameshift_variant	Fertile Dutch Cohort	1	0	0	0
FUS	chr16:31196420--GGT	frameshift_variant	Fertile Dutch Cohort	1	0	0	0
GHRHR	chr7:31016902--CC	frameshift_variant	Fertile Dutch Cohort	0	0	1	0
GHRHR	chr7:31018750-C-G	stop_gained	Fertile Dutch Cohort	1	0	0	0
GHRHR	chr7:31008777-C-A	stop_gained	MERGE Cohort	1	0	0	0
GHRHR	chr7:31014648-C-A	stop_gained	MERGE Cohort	1	0	0	0
GPR75-ASB3	chr2:53927408-C-T	stop_gained,splice_region_variant	Fertile Dutch Cohort	0	0	1	0
GPR75-ASB3	chr2:53978061--TA	frameshift_variant	Fertile Dutch Cohort	0	0	1	0
GPR75-ASB3	chr2:53977932-GTGTCGTTTCTTCTAAA-	frameshift_variant	GEMINI Cohort	1	0	0	0
GREB1L	chr18:19029560--TC	frameshift_variant	Fertile Dutch Cohort	0	0	1	0
GREB1L	chr18:19079820--GGAGCC	frameshift_variant	Fertile Dutch Cohort	0	0	1	0
HELZ2	chr20:62190599-TCAGG-	stop_retained_variant	Fertile Dutch Cohort	1	0	1	0
HELZ2	chr20:62193687--ACCAGCGC	frameshift_variant	Fertile Dutch Cohort	1	0	0	0
HELZ2	chr20:62195248-C-A	stop_gained	Fertile Dutch Cohort	1	0	1	0
HELZ2	chr20:62196001-G-A	stop_gained	Fertile Dutch Cohort	1	0	1	0
HELZ2	chr20:62197318--GA	frameshift_variant	Fertile Dutch Cohort	1	0	0	0
HELZ2	chr20:62193251-G-	frameshift_variant	GEMINI Cohort	1	0	0	0
HELZ2	chr20:62199967-G-A	stop_gained	GEMINI Cohort	1	0	0	0
HIPK3	chr11:33368940-C-T	stop_gained	GEMINI Cohort	1	0	0	0
HIST1H1D	chr6:26234810-T-A	stop_gained	Fertile Dutch Cohort	1	0	0	0
HIST1H1D	chr6:26234972--A	stop_gained	Fertile Dutch Cohort	0	0	1	0
HNRNPL	chr19:39340373--CCACCG	frameshift_variant	Fertile Dutch Cohort	1	0	0	0
HNRNPL	chr19:39340475--CCGCCGCCT	frameshift_variant	Fertile Dutch Cohort	1	0	0	0
HOXA1	chr7:27134998--TTA	frameshift_variant	Fertile Dutch Cohort	1	0	0	0
HR	chr8:21974426-C-A	stop_gained	Fertile Dutch Cohort	1	0	0	0
HR	chr8:21976684--GCCCGGTGCCAGGCAGGCAGTGGTGTGTCG	frameshift_variant	Fertile Dutch Cohort	1	0	0	0
HR	chr8:21983108-G-A	stop_gained	Fertile Dutch Cohort	0	0	1	0
HR	chr8:21985128-C-T	stop_gained	Fertile Dutch Cohort	0	0	1	0
HR	chr8:21977645-G-A	stop_gained	GEMINI Cohort	2	0	0	0
HR	chr8:21986626-C-A	stop_gained	MERGE Cohort	1	0	0	0
HTT	chr4:3201600--TCA	frameshift_variant	Fertile Dutch Cohort	3	0	3	0
IL12RB2	chr1:67845767-G-T	stop_gained	Fertile Dutch Cohort	1	0	1	0
ILVBL	chr19:15228814-TCA-T	stop_gained,frameshift_variant	MERGE Cohort	1	0	0	0
INO80E	chr16:30007665-A-	frameshift deletion	Geisinger-Regeneron DiscovEHR Cohort	1	0	0	0
IQSEC1	chr3:12940930-G-A	stop_gained	Fertile Dutch Cohort	0	0	1	0
IRAK2	chr3:10258683--CTACC	frameshift_variant	Fertile Dutch Cohort	1	0	1	0
ITSN2	chr2:24469001-G-A	stop_gained	Fertile Dutch Cohort	0	0	1	0
ITSN2	chr2:24471551--TT	frameshift_variant	Fertile Dutch Cohort	1	0	0	0
ITSN2	chr2:24471553--AAA	frameshift_variant	Fertile Dutch Cohort	1	0	0	0
ITSN2	chr2:24471554--AAAAA	frameshift_variant	Fertile Dutch Cohort	1	0	0	0
ITSN2	chr2:24480810-C-T	stop_gained	Fertile Dutch Cohort	0	0	1	0
ITSN2	chr2:24484007--CAC	frameshift_variant	Fertile Dutch Cohort	0	0	1	0
ITSN2	chr2:24536366-G-A	stop_gained	Fertile Dutch Cohort	1	0	0	0
ITSN2	chr2:24443926-TC-T	frameshift_variant	MERGE Cohort	1	0	0	0
ITSN2	chr2:24432777-AAGAAGCAGGA-	frameshift deletion	Geisinger-Regeneron DiscovEHR Cohort	1	0	0	0
KIAA1549L	chr11:33640173-C-T	stop_gained	Fertile Dutch Cohort	0	0	1	0
KIAA1549L	chr11:33564874-GT-G	frameshift_variant	MERGE Cohort	1	0	0	0
KIAA1549L	chr11:33564386-CAG-C	frameshift_variant	MERGE Cohort	1	0	0	0
KLC1	chr14:104145876-G-A	stop_gained	GEMINI Cohort	1	0	0	0
LRRN2	chr1:204587623-G-A	stop_gained	Fertile Dutch Cohort	0	0	1	0
LTBP1	chr2:33586526--AGGTTTTG	frameshift_variant	Fertile Dutch Cohort	0	0	1	0
LTBP1	chr2:33589283--TTTTTT	frameshift_variant,splice_region_variant	Fertile Dutch Cohort	1	0	3	0
LTBP1	chr2:33246113-A-ACTGGTGACGAGGT	frameshift_variant	MERGE Cohort	1	0	0	0
MAVS	chr20:3842076-C-A	stop_gained	Fertile Dutch Cohort	0	0	1	0
MAVS	chr20:3846793-A-G	stop_lost	Fertile Dutch Cohort	1	0	0	0
MAVS	chr20:3844984-G-	frameshift deletion	Geisinger-Regeneron DiscovEHR Cohort	1	0	0	0
MICU1	chr10:74234860-C-A	stop_gained,splice_region_variant	Fertile Dutch Cohort	1	0	0	0
MICU1	chr10:74311075-G-A	stop_gained	Fertile Dutch Cohort	0	0	1	0
MPRIP	chr17:17053521-C-T	stop_gained	Fertile Dutch Cohort	0	0	1	0
MPRIP	chr17:17061759-G-T	stop_gained	Fertile Dutch Cohort	0	0	1	0
MSH5	chr6:31710716-C-T	stop_gained	Fertile Dutch Cohort	1	0	0	0
MSH5	chr6:31712003-C-T	stop_gained	Fertile Dutch Cohort	1	0	0	0
MSH5	chr6:31727238-C-T	stop_gained	Fertile Dutch Cohort	1	0	0	0
MSH5	chr6:31728554-C-T	stop_gained	Fertile Dutch Cohort	0	0	1	0
MSH5	chr6:31725990-C-T	stop_gained	GEMINI Cohort	1	0	0	0
MSH5	chr6:31708314-T-TC	frameshift_variant	MERGE Cohort	1	0	0	0
MYOF	chr10:95076537-G-A	stop_gained	Fertile Dutch Cohort	0	0	2	0
MYOF	chr10:95089473-G-A	stop_gained	Fertile Dutch Cohort	1	0	0	0
MYOF	chr10:95119649-G-A	stop_gained	Fertile Dutch Cohort	1	0	0	0
MYOF	chr10:95185899-AC-A	frameshift_variant	MERGE Cohort	1	0	0	0
MYOF	chr10:95095785-C-A	stop_gained	MERGE Cohort	1	0	0	0
NLRP10	chr11:7982190-G-C	stop_gained	Fertile Dutch Cohort	1	0	0	0
NLRP10	chr11:7982852-G-A	stop_gained	Fertile Dutch Cohort	0	0	1	0
NLRP10	chr11:7982686-G-C	stop_gained	MERGE Cohort	1	0	0	0
NOC3L	chr10:96112748-G-A	stop_gained	Fertile Dutch Cohort	0	0	1	0
NOC3L	chr10:96099561-GGGTACAAA-G	frameshift_variant	MERGE Cohort	1	0	0	0
NUP210	chr3:13363129-C-A	stop_gained	Fertile Dutch Cohort	1	0	1	0
NUP210	chr3:13381398-G-A	stop_gained	Fertile Dutch Cohort	1	0	0	0
NUP210	chr3:13401979-A-	frameshift_variant	GEMINI Cohort	1	0	0	0
NUP210	chr3:13401984-TC-	frameshift_variant	GEMINI Cohort	1	0	0	0
NUP210	chr3:13368821-TC-T	frameshift_variant	MERGE Cohort	1	0	0	0
OTOA	chr16:21709162-C-A	stop_gained	Fertile Dutch Cohort	1	0	1	0
PCDHB1	chr5:140431562--TA	frameshift_variant	Fertile Dutch Cohort	2	0	1	0
PCDHB1	chr5:140432938-T-G	stop_gained	Fertile Dutch Cohort	1	0	0	0
PLCL1	chr2:198669848-G-T	stop_gained	Fertile Dutch Cohort	0	0	1	0
PLCL1	chr2:198950071-G-A	stop_gained	Fertile Dutch Cohort	1	0	0	0
PLCL1	chr2:198950426-A-	frameshift_variant	GEMINI Cohort	1	0	0	0
PLEKHA1	chr10:124152795-C-T	stop_gained	Fertile Dutch Cohort	0	0	1	0
POPDC3	chr6:105606599-G-A	stop_gained	Fertile Dutch Cohort	1	0	0	0
POPDC3	chr6:105606542-TGTAGC-T	frameshift_variant	MERGE Cohort	1	0	0	0
PPP1R3A	chr7:113517804-G-A	stop_gained	Fertile Dutch Cohort	1	0	0	0
PPP1R3A	chr7:113518041-G-A	stop_gained	Fertile Dutch Cohort	1	0	0	0
PPP1R3A	chr7:113519977-G-T	stop_gained	Fertile Dutch Cohort	0	0	1	0
PPP1R3A	chr7:113522108-C-A	stop_gained	Fertile Dutch Cohort	0	0	1	0
PPP1R3A	chr7:113558613-G-A	stop_gained	Fertile Dutch Cohort	0	0	1	0
PPP1R3A	chr7:113519127-CTGTTA-C	frameshift_variant	MERGE Cohort	1	0	0	0
PRDM16	chr1:3329270-G-GAGGGGCTGCCCC	frameshift_variant	Fertile Dutch Cohort	1	0	0	0
PRPF4B	chr6:4032641--TTTCTC	frameshift_variant	Fertile Dutch Cohort	1	0	0	0
QSER1	chr11:32955906--ATG	frameshift_variant	Fertile Dutch Cohort	0	0	1	0
REN	chr1:204129765-T-A	stop_gained	Fertile Dutch Cohort	1	0	0	0
REN	chr1:204130504-G-A	stop_gained	Fertile Dutch Cohort	1	0	0	0
REN	chr1:204131146--GTA	frameshift_variant	Fertile Dutch Cohort	0	0	1	0
REN	chr1:204135329-A-	frameshift_variant	GEMINI Cohort	1	0	0	0
REN	chr1:204124206-G-A	stop_gained	MERGE Cohort	1	0	0	0
RNF223	chr1:1007540-C-T	stop_gained	Fertile Dutch Cohort	0	0	1	0
RP1L1	chr8:10465131--GGCTGGGCCTCCCCTTCTGCATCCTGGGCCTCTACACCTTCTGACTCA	frameshift_variant	Fertile Dutch Cohort	2	0	0	0
RP1L1	chr8:10465138--CC	frameshift_variant	Fertile Dutch Cohort	1	0	0	0
RP1L1	chr8:10467575--CG	frameshift_variant	Fertile Dutch Cohort	1	0	1	0
RP1L1	chr8:10467611-C-A	stop_gained	Fertile Dutch Cohort	0	0	2	0
RP1L1	chr8:10467649--CC	frameshift_variant	Fertile Dutch Cohort	0	0	1	0
RP1L1	chr8:10467676--AA	frameshift_variant	Fertile Dutch Cohort	0	0	1	0
RP1L1	chr8:10468134-C-T	stop_gained	Fertile Dutch Cohort	1	0	0	0
RP1L1	chr8:10469636-G-A	stop_gained	Fertile Dutch Cohort	0	0	1	0
RP1L1	chr8:10469822-G-A	stop_gained	Fertile Dutch Cohort	0	0	1	0
RP1L1	chr8:10480333-G-A	stop_gained	Fertile Dutch Cohort	1	0	0	0
RP1L1	chr8:10480385--A	frameshift_variant	GEMINI Cohort	1	0	0	0
RP1L1	chr8:10480549-G-A	stop_gained	GEMINI Cohort	1	0	0	0
RPA1	chr17:1800415-CAG-C	frameshift_variant	MERGE Cohort	1	0	0	0
SEC14L1	chr17:75189591-A-	frameshift_variant	GEMINI Cohort	1	0	0	0
SENP7	chr3:101212764--AC	frameshift_variant	Fertile Dutch Cohort	1	0	0	0
SETX	chr9:135152523-G-A	stop_gained	Fertile Dutch Cohort	0	0	1	0
SETX	chr9:135163655-G-A	stop_gained	Fertile Dutch Cohort	1	0	0	0
SETX	chr9:135202070--AA	frameshift_variant	Fertile Dutch Cohort	0	0	1	0
SETX	chr9:135202169-G-A	stop_gained	Fertile Dutch Cohort	0	0	1	0
SETX	chr9:135224798-C-T	stop_gained	Fertile Dutch Cohort	1	0	0	0
SIGLEC10	chr19:51920060--TT	frameshift_variant	Fertile Dutch Cohort	0	0	1	0
SIGLEC10	chr19:51920086-C-T	stop_gained	Fertile Dutch Cohort	0	0	1	0
SIKE1	chr1:115319080--TGCAGAGTGAGACTGGTGAGCTTTCAGGACTGGTTCAGCATCCACCGCTTTTTTAGCAACCATTAA	frameshift_variant,splice_region_variant	Fertile Dutch Cohort	1	0	5	0
SIKE1	chr1:115323202--CG	frameshift_variant	Fertile Dutch Cohort	0	0	2	0
SIKE1	chr1:115323204--TACATATTTTGTACCTGAAACTTGATCAAGCATTGTATATTT	frameshift_variant	Fertile Dutch Cohort	0	0	1	0
SIKE1	chr1:115323204--TACATATTTTGTACCTGAAACTTGATCAAGCATTGTATATTTGACTTCCTGTGAGT	frameshift_variant	Fertile Dutch Cohort	0	0	1	0
SIPA1L3	chr19:38573321--TCGGCCGCTTCCGCCGCC	frameshift_variant	Fertile Dutch Cohort	4	0	4	0
SIPA1L3	chr19:38572376-CACCGCCA-C	frameshift_variant	MERGE Cohort	1	0	0	0
SIPA1L3	chr19:38572406-CAG-C	frameshift_variant	MERGE Cohort	1	0	0	0
SNED1	chr2:242021201-C-A	stop_gained	Fertile Dutch Cohort	0	0	1	0
SOGA1	chr20:35438504-C-A	stop_gained	MERGE Cohort	1	0	0	0
SOGA1	chr20:35431293--GCTCCACCTGCTGCTTCTCACCCTGCAGCC	frameshift_variant	Fertile Dutch Cohort	0	0	1	0
SOGA1	chr20:35431419--GGT	frameshift_variant	Fertile Dutch Cohort	2	0	5	0
SORCS2	chr4:7677851-C-A	stop_gained	Fertile Dutch Cohort	1	0	0	0
SPECC1L	chr22:24717300-G-T	stop_gained	MERGE Cohort	1	0	0	0
SPEF2	chr5:35618100-A-G	start_lost	Fertile Dutch Cohort	1	0	0	0
SPEF2	chr5:35654823-C-T	stop_gained	Fertile Dutch Cohort	0	0	1	0
SPEF2	chr5:35697807-C-T	stop_gained	Fertile Dutch Cohort	0	0	1	0
SPEF2	chr5:35753727--TTTTT	frameshift_variant,splice_region_variant	Fertile Dutch Cohort	1	0	0	0
SPEF2	chr5:35776376-C-T	stop_gained	Fertile Dutch Cohort	1	0	1	0
SPEF2	chr5:35807018--GCCA	frameshift_variant	GEMINI Cohort	1	0	0	0
SPEF2	chr5:35659140-AGC-A	frameshift_variant	MERGE Cohort	1	0	0	0
SPEF2	chr5:35771845-C-CA	frameshift_variant	MERGE Cohort	1	0	0	0
SRCIN1	chr17:36717903--GCGGCCCCGAGTAGGGGCTGT	frameshift_variant	Fertile Dutch Cohort	0	0	1	0
SRCIN1	chr17:36718445--GACGGCAGCCCC	frameshift_variant	Fertile Dutch Cohort	1	0	0	0
SSH2	chr17:27959529-G-A	stop_gained	Fertile Dutch Cohort	1	0	0	0
STARD10	chr11:72492195-T-TG	frameshift_variant	MERGE Cohort	1	0	0	0
STXBP2	chr19:7703658-G-A	stop_gained	Fertile Dutch Cohort	0	0	1	0
STXBP2	chr19:7705593-CA-	frameshift deletion	Geisinger-Regeneron DiscovEHR Cohort	1	0	0	0
TACC2	chr10:123843717-G-T	stop_gained	Fertile Dutch Cohort	0	0	1	0
TACC2	chr10:123843910-C-G	stop_gained	Fertile Dutch Cohort	1	0	0	0
TACC2	chr10:123845139-G-T	stop_gained	Fertile Dutch Cohort	0	0	1	0
TCP11L1	chr11:33090345-GT-G	frameshift_variant	MERGE Cohort	1	0	0	0
TDRD10	chr1:154479771--GT	frameshift_variant	Fertile Dutch Cohort	0	0	1	0
TDRD10	chr1:154516890-C-T	stop_gained	Fertile Dutch Cohort	0	0	2	0
TDRD10	chr1:154519914-C-T	stop_gained	Fertile Dutch Cohort	0	0	2	0
TLN2	chr15:63000908-C-T	stop_gained	Fertile Dutch Cohort	1	0	0	0
TLN2	chr15:63132770-T-TAA	frameshift_variant	MERGE Cohort	1	0	0	0
TENM2	chr5:167545423--CCA	frameshift_variant	Fertile Dutch Cohort	2	0	2	0
U2AF2	chr19:56185434-GAG-	frameshift deletion	Geisinger-Regeneron DiscovEHR Cohort	1	0	0	0
USH2A	chr1:215824103-C-T	stop_gained	Fertile Dutch Cohort	1	0	0	0
USH2A	chr1:215844316-G-A	stop_gained,splice_region_variant	Fertile Dutch Cohort	1	0	0	0
USH2A	chr1:215848524-C-T	stop_gained	Fertile Dutch Cohort	0	0	1	0
USH2A	chr1:215972294-C-A	stop_gained	Fertile Dutch Cohort	2	0	0	0
USH2A	chr1:215972333-G-A	stop_gained	Fertile Dutch Cohort	1	0	0	0
USH2A	chr1:216061912-C-T	stop_gained	Fertile Dutch Cohort	1	0	1	0
USH2A	chr1:216138812-G-A	stop_gained	Fertile Dutch Cohort	1	0	0	0
USH2A	chr1:216243585-G-T	stop_gained	Fertile Dutch Cohort	1	0	0	0
USH2A	chr1:216380670-G-T	stop_gained	Fertile Dutch Cohort	1	0	0	0
USH2A	chr1:216420224-G-A	stop_gained	Fertile Dutch Cohort	1	0	0	0
USH2A	chr1:216497611-C-T	stop_gained	Fertile Dutch Cohort	2	0	1	0
USH2A	chr1:216498700-G-A	stop_gained	Fertile Dutch Cohort	1	0	0	0
USH2A	chr1:216420437-C-	frameshift_variant	GEMINI Cohort	2	0	0	0
USH2A	chr1:215848699--T	frameshift_variant	GEMINI Cohort	1	0	0	0
USH2A	chr1:216595439-G-GGTAC	frameshift_variant	MERGE Cohort	1	0	0	0
USH2A	chr1:215848724-C-A	stop_gained	MERGE Cohort	1	0	0	0
USH2A	chr1:216348792-C-A	stop_gained	MERGE Cohort	1	0	0	0
USH2A	chr1:216040454-G-A	stop_gained	NIJ/NCL Cohort (Singletons)	1	0	0	0
WDR17	chr4:177069410--TG	frameshift_variant	Fertile Dutch Cohort	0	0	1	0
WDR17	chr4:177071056-C-T	stop_gained	Fertile Dutch Cohort	1	0	0	0
WDR17	chr4:177071286-C-T	stop_gained	Fertile Dutch Cohort	0	0	2	0
WDR17	chr4:177041046-G-A	stop_gained	GEMINI Cohort	1	0	0	0
ZCCHC2	chr18:60237416-C-T	stop_gained	Fertile Dutch Cohort	1	0	0	0
ZCCHC2	chr18:60190880-GCGGCGGCGGGGGCGGGTATGCCGG-	frameshift_variant	GEMINI Cohort	1	0	0	0
ZFHX4	chr8:77764478-T-A	stop_gained	Fertile Dutch Cohort	0	0	1	0
ZFHX4	chr8:77766489--CAGCCA	frameshift_variant	Fertile Dutch Cohort	1	0	0	0
ZFHX4	chr8:77766867--TGG	frameshift_variant	Fertile Dutch Cohort	1	0	0	0
ZFHX4	chr8:77767009-G-T	stop_gained	Fertile Dutch Cohort	0	0	1	0
ZNF311	chr6:28964229--ATAGTCAA	frameshift_variant	Fertile Dutch Cohort	1	0	0	0
ZNF311	chr6:28963984-AT-A	frameshift_variant	MERGE Cohort	1	0	0	0
ZNF469	chr16:88503140-C-T	stop_gained	Fertile Dutch Cohort	0	0	2	0
ZNF469	chr16:88505507-C-T	stop_gained	Fertile Dutch Cohort	0	0	1	0
ZNF469	chr16:88494220-CA-C	frameshift_variant	NIJ/NCL Cohort (Singletons)	1	0	0	0

## Sheet: Supplementary Data 5
Supplementary Data 5 - Summary of rare missense pathogenic mutations observed in additional cohorts of infertile men and fertile control cohorts. Exome data from four additional cohorts of infertile men as well as control cohorts of fertile men and women were investigated for the presence of LoF mutations in these genes. A burden test was used to compare the total number of predicted pathogenic m…
Gene	Missense Z-score	Consequence of DNM	DNM Classification	NIJ/NCL Cohort of Patient-Parent Trios (n=185)	NIJ/NCL Cohort of Infertile Men (Singleton) (n=145)	MERGE Cohort of Infertile Men (n=1,114)	GEMINI Cohort of NOA Men (n=926)	Geisinger-Regeneron DiscovEHR Cohort of Infertile Men (n=88)	Italian Cohort of NOA Men (n=48)	Total Infertile Men (n=2,506)	Fertile Dutch Men (n=5,784)	Fertile Dutch Women (n=5,803)	Burden test Infertile vs Fertile Men (p-value)	Burden test Infertile vs Fertile Men (Adjusted p-value [Bonf.])	Burden test Fertile Men vs Women (p-value)	Burden test Fertile Men vs Women (Adjusted p-value [Bonf.])
RBM5	4.17	Missense	Possibly Causative	1	2	4	0	0	0	7	0	2	0.000229321	0.0348568	0.499958	1
HUWE1	8.87	Inframe deletion	Possibly causative	1	0	4	0	0	1	6	0	0	0.000759878	0.115501	1	1
REN	0.8	Missense	Unclear	1	1	1	2	2	0	7	1	2	0.00135026	0.20524	1	1
HIST1H1D	-8.06	Missense	Unlikely causative	1	0	4	4	1	0	10	5	3	0.00385621	0.586144	0.506966	1
ABLIM1	1.62	Missense	Possibly causative	1	1	2	1	1	0	6	1	1	0.00393701	0.598426	1	1
FUS	2.21	Inframe deletion	Not causative	1	0	2	1	0	0	4	0	1	0.00833643	1	1	1
CNOT4	3.49	Missense	Unlikely causative	1	1	1	2	0	0	5	1	3	0.011304	1	0.624937	1
CDC5L	2.78	Missense	Possibly causative	1	1	1	3	0	0	6	2	4	0.0117221	1	0.687422	1
ZNF629	3.86	Missense	Unclear	1	0	2	3	0	0	6	2	6	0.0117221	1	0.288898	1
PCDHB1	1.02	Frameshit variant	Unclear	0	0	6	5	0	0	11	8	10	0.0121861	1	0.81439	1
AK3	-1.97	Missense	Unlikely causative	1	1	4	3	0	1	10	7	10	0.02	1	0.628811	1
KRT33B	-0.47	Missense	Unlikely causative	1	0	0	0	0	0	1	18	14	0.0209515	1	0.485558	1
CP	0.22	Missense	Unlikely causative	1	0	2	1	0	0	4	29	27	0.022113	1	0.790555	1
ATP8B4	0.32	Missense	Unlikely causative	1	0	1	2	0	0	4	27	20	0.0476106	1	0.310592	1
APC2	0.75	Missense	Unclear	1	0	10	14	1	0	26	36	44	0.0515343	1	0.432494	1
SMC2	1.06	Missense	Possibly causative	1	0	1	0	0	0	2	18	7	0.051779	1	0.0285434	1
SEC14L1	2.43	Missense	Not causative	1	0	0	1	0	0	2	17	26	0.0781983	1	0.221219	1
SPECC1L	1.599	Missense	Possibly Causative	1	0	0	0	0	0	1	13	15	0.0784323	1	0.850379	1
CDCA8	1.03	Missense	Not causative	1	0	2	0	0	0	3	1	3	0.0853926	1	0.624937	1
MAP3K3	2.04	Missense	Possibly Causative	1	0	2	0	0	0	3	1	2	0.0853926	1	1	1
SDF4	0.53	Missense	Possibly Causative	1	0	1	0	0	1	3	1	1	0.0853926	1	1	1
OTOA	0.28	Missense	Not causative	1	1	4	1	1	0	8	7	5	0.0857886	1	0.580242	1
C10orf107	-0.59	Missense	Not causative	1	0	0	0	1	0	2	0	1	0.091355	1	1	1
RASAL2	1.4	Stop gained	Possibly Causative	0	1	1	2	1	0	5	25	13	0.114802	1	0.0524994	1
DEPDC7	0.96	de novo CNV deletion	Unclear	0	0	0	0	0	0	0	8	3	0.115752	1	0.145167	1
MCM6	1.07	Missense	Possibly causative	1	1	3	0	0	0	5	4	8	0.14	1	0.387453	1
STARD10	1.34	Inframe deletion	Possibly Causative	1	0	4	0	0	0	5	4	5	0.140629	1	1	1
HIVEP1	0.33	Missense	Not causative	1	2	10	8	0	1	22	34	35	0.145433	1	1	1
GDAP1L1	1.72	Missense	Not causative	1	1	2	4	1	0	9	11	7	0.151328	1	0.358141	1
PLEKHA1	0.66	Missense	Unlikely causative	1	0	4	0	0	0	5	5	6	0.181365	1	1	1
TMEM62	1.12	Missense	Unclear	1	0	1	3	0	0	5	5	5	0.181365	1	1	1
ILVBL	0.82	Missense	Unclear	1	0	5	4	1	0	11	15	17	0.200114	1	0.859862	1
MAVS	0.52	Missense	Unlikely causative	1	0	2	1	0	0	4	3	0	0.20933	1	0.124354	1
CWC27	0.762	Missense	Possibly causative	1	0	1	0	0	0	2	1	2	0.218864	1	1	1
DNAJC2	1.52	Missense	Possibly causative	1	0	1	0	N/A	0	2	1	0	0.218864	1	0.49918	1
PPP1R3A	-0.3	Missense	Unlikely causative	1	0	0	1	0	0	2	1	0	0.218864	1	0.49918	1
PPP1R7	1.86	Frameshit variant	Possibly Causative	0	0	1	1	0	0	2	1	1	0.218864	1	1	1
TDRD10	1.01	Missense	Unlikely causative	1	0	0	1	0	0	2	1	1	0.218864	1	1	1
LTBP1	0.17	Missense	Unlikely causative	1	2	3	1	1	0	8	31	33	0.222626	1	0.900386	1
ARHGAP33	1.8	Missense	Unclear	1	2	1	9	0	0	13	19	13	0.2459	1	0.294779	1
NEO1	1.63	Missense	Not causative	1	0	4	11	1	0	17	28	34	0.26	1	0.524692	1
TLN2	1.41	Missense	Unclear	1	0	10	12	0	0	23	40	52	0.273291	1	0.249491	1
GRIP1	1.58	Missense	Unlikely causative	1	1	1	3	0	1	7	9	16	0.276374	1	0.23	1
NLRP10	-0.29	Missense	Unlikely causative	1	0	0	0	0	0	1	8	3	0.29333	1	0.145167	1
ATP1A1	6.22	Frameshit variant	Unclear	0	0	0	1	0	0	1	0	1	0.302292	1	1	1
BASP1	-0.35	Missense	Unlikely causative	1	0	0	0	0	0	1	0	0	0.302292	1	1	1
C17orf74	-0.07	Missense	Unlikely causative	1	0	0	0	0	0	1	0	0	0.302292	1	1	1
CSTF3	4..94	de novo CNV deletion	Unclear	0	0	1	0	0	0	1	0	0	0.302292	1	1	1
ERI3	2.2	Missense	Unlikely causative	1	0	0	0	0	0	1	0	0	0.302292	1	1	1
FBXO5	0.822	Stop gained, Frameshift variant	Possibly causative	0	0	1	0	0	0	1	0	0	0.302292	1	1	1
IL33	-1.03	Missense	Unlikely causative	1	0	0	0	0	0	1	0	0	0.302292	1	1	1
SIKE1	0.44	Missense	Unclear	1	0	0	0	0	0	1	0	0	0.302292	1	1	1
TACC2	0.39	Missense	Unlikely causative	1	0	0	0	0	0	1	0	0	0.302292	1	1	1
SOGA1	2.27	Stop gained	Unclear	1	0	2	0	0	0	3	15	5	0.304632	1	0.0262443	1
SORCS2	0.58	Missense	Unlikely causative	1	0	6	2	1	1	11	17	18	0.306026	1	1	1
ABCF3	0.65	Missense	Not causative	1	0	1	3	0	0	5	6	8	0.325058	1	0.790405	1
EMILIN1	1.21	Missense	Unclear	1	0	4	0	0	0	5	6	6	0.325058	1	1	1
HIPK3	1.73	de novo CNV deletion	Unclear	0	0	4	1	0	0	5	6	4	0.325058	1	0.548001	1
GREB1L	5.366	Frameshit variant	Possibly Causative	0	0	0	0	0	0	0	5	12	0.331312	1	0.143179	1
PRDM16	1.35	Missense	Unclear	1	1	1	1	0	0	4	17	19	0.344768	1	0.86774	1
RP1L1	-10.07	Missense	Not causative	1	0	2	1	0	0	4	17	21	0.344768	1	0.62655	1
SNED1	3.13	Missense	Unlikely causative	1	2	6	3	1	0	13	21	28	0.34934	1	0.39	1
DHX36	1.84	Missense	Unlikely causative	1	0	3	1	0	0	5	7	7	0.364654	1	1	1
ZNF469	0.77	Frameshit variant	Unclear	0	0	4	1	0	0	5	7	5	0.364654	1	0.580242	1
ZNF577	0.05	Missense	Unlikely causative	1	0	1	3	0	0	5	7	3	0.364654	1	0.225617	1
TMPRSS11B	-0.36	Missense	Unclear	1	0	1	1	0	0	3	3	2	0.375158	1	0.686935	1
ZNF311	0.83	Missense	Unlikely causative	1	0	0	2	0	0	3	3	7	0.375158	1	0.343544	1
ITSN2	1.12	Missense	Unclear	1	1	9	8	1	0	20	36	30	0.382284	1	0.461854	1
EXOSC10	0.87	Frameshit variant	Unclear	0	1	2	3	0	0	6	20	23	0.382609	1	0.76037	1
AMPD2	2.83	Missense	Unclear	1	0	1	4	0	0	6	21	10	0.410441	1	0.0494456	1
ATP8A1	2.61	Missense	Unclear	1	0	0	2	0	0	3	13	14	0.419968	1	1	1
HTT	2.78	Frameshit variant	Possibly Causative	0	0	N/A	0	2	1	3	13	22	0.42	1	0.174832	1
LRRN2	1.89	Missense	Unclear	1	0	3	3	0	0	7	10	15	0.43	1	0.556763	1
FIZ1	3.5	Inframe deletion	Unclear	1	0	1	1	0	0	3	4	1	0.438508	1	0.217903	1
GPR75-ASB3	-0.29	Missense	Unclear	1	0	2	1	0	0	4	16	12	0.464965	1	0.457	1
RASEF	0.02	Missense	Unclear	1	0	1	2	0	1	5	18	17	0.497071	1	0.867534	1
CCDC126	0.56	Missense	Not causative	1	0	0	0	0	0	1	1	0	0.513229	1	0.49918	1
CD81	0.806	Missense	Possibly causative	1	0	0	0	0	0	1	1	0	0.513229	1	0.49918	1
CHST12	0.15	Missense	Unlikely causative	1	0	0	0	0	0	1	1	3	0.513229	1	0.624937	1
CXXC11	0.17	Missense	Unlikely causative	1	0	0	0	0	0	1	1	0	0.513229	1	0.49918	1
ODF1	0.68	Missense	Possibly causative	1	0	0	0	N/A	0	1	1	4	0.513229	1	0.374895	1
YEATS2	0.97	Missense	Unlikely causative	1	0	0	0	0	0	1	1	2	0.513229	1	1	1
CDC42BPG	1.34	Missense	Not causative	1	0	6	9	1	0	17	33	37	0.54041	1	0.719411	1
COLGALT2	0.81	Missense	Unlikely causative	1	0	3	0	0	1	5	8	7	0.549832	1	0.803182	1
SPEF2	-1.01	Missense	Unlikely causative	1	1	2	1	0	0	5	8	7	0.549832	1	0.803182	1
KIAA1549L	1.3	de novo CNV deletion	Unclear	0	0	0	0	0	0	0	3	6	0.56	1	0.12489	1
GHRHR	-0.5	Missense	Unlikely causative	1	0	2	0	0	0	3	11	8	0.573172	1	0.502408	1
CELSR2	2.18	Missense	Unclear	1	3	12	11	1	0	28	74	72	0.588587	1	0.868037	1
ASIC5	-0.33	Missense	Unclear	1	0	1	0	0	0	2	2	5	0.589232	1	0.452988	1
HOXA1	-0.1	Missense	Unclear	1	0	1	0	0	0	2	2	1	0.589232	1	0.624354	1
SRCIN1	2.82	Missense	Unlikely causative	1	0	1	0	0	0	2	2	1	0.589232	1	0.624354	1
PLCL1	1.86	Missense	Unclear	1	0	2	2	0	0	5	16	10	0.63867	1	0.246512	1
INO80	3.53	Missense	Possibly Causative	1	0	1	0	0	0	2	3	3	0.641694	1	1	1
C6orf25	1.04	Missense	Unclear	1	0	0	1	0	0	2	3	2	0.641768	1	0.686935	1
POPDC3	0.67	Missense	Unclear	1	0	1	0	0	0	2	3	3	0.641768	1	1	1
RPA1	1.22	Missense	Possibly causative	1	0	1	0	0	0	2	3	3	0.641768	1	1	1
SENP7	2.12	Missense	Unlikely causative	1	0	1	0	0	0	2	3	5	0.641768	1	0.726471	1
ABCB9	1.01	Missense	Unlikely causative	1	0	4	6	2	0	13	36	20	0.642046	1	0.0324586	1
TMPPE	1.08	Missense	Unclear	1	0	0	0	0	0	1	5	4	0.675061	1	0.75342	1
ZNF709	1.91	Frameshit variant	Unclear	0	0	1	0	0	0	1	5	6	0.675061	1	1	1
SETX	-0.11	Missense	Unlikely causative	1	0	3	4	0	0	8	23	21	0.69753	1	0.765202	1
STXBP2	0.48	Missense	Unclear	1	0	4	3	0	0	8	24	25	0.699865	1	1	1
CDK5RAP2	-0.37	Missense	Possibly causative	1	0	1	1	0	0	3	5	5	0.704729	1	1	1
CRHR1	1.73	Missense	Unclear	1	0	2	0	0	0	3	5	6	0.704729	1	1	1
NUP210	0.78	Missense	Unlikely causative	1	0	1	1	0	0	3	5	7	0.704729	1	0.774301	1
PRPF4B	3.59	Missense	Unclear	1	0	2	0	0	0	3	5	7	0.704729	1	0.774301	1
BTAF1	4.38	Missense	Unlikely causative	1	2	1	5	0	0	9	25	28	0.711607	1	0.783375	1
ERG	2.53	Missense	Unclear	1	0	0	0	1	0	2	7	7	0.732181	1	1	1
IL12RB2	0.22	Missense	Unlikely causative	1	0	0	1	0	0	2	7	7	0.732181	1	1	1
IQSEC1	2.28	Missense	Unclear	1	0	1	3	0	0	5	10	9	0.782439	1	0.823381	1
TOPAZ1	1.9	Missense	Possibly causative	1	0	4	0	0	0	5	10	16	0.782439	1	0.32641	1
USH2A	-2.47	Missense	Unlikely causative	1	1	23	25	2	0	52	127	144	0.805094	1	0.325547	1
IRAK2	-0.06	Missense	Unlikely causative	1	0	1	2	1	0	5	14	17	0.807557	1	0.719748	1
ZFHX4	1.01	Frameshit variant	Unclear	0	0	4	3	0	0	7	14	8	0.81	1	0.208887	1
TENM2	3.3	Frameshit variant	Unclear	1	0	3	2	2	0	8	16	16	0.824104	1	1	1
WDR17	0.49	Missense	Unclear	1	0	5	2	0	0	8	17	20	0.829558	1	0.742441	1
HR	0.67	Missense	Unlikely causative	1	0	4	3	0	0	8	21	17	0.841973	1	0.521059	1
MYOF	0.11	Missense	Not causative	1	1	13	6	0	1	22	54	50	0.900339	1	0.694734	1
HELZ2	0.43	Missense	Unclear	1	1	10	11	2	0	25	56	75	0.90351	1	0.11346	1
ABCC10	0.65	Missense	Not causative	1	0	10	6	1	0	18	41	44	1	1	0.827818	1
BHMT	0.15	Missense	Unlikely causative	1	0	0	2	0	0	3	7	5	1	1	0.580242	1
C12orf49	0.75	Missense	Unclear	1	0	0	0	0	0	1	2	2	1	1	1	1
C9orf50	0.786	Missense	Possibly causative	1	0	0	0	0	0	1	2	4	1	1	0.687422	1
CHST4	0.26	Missense	Not causative	1	0	4	0	0	0	5	13	3	1	1	0.01	1
CYP4F12	-0.76	Missense	Unlikely causative	1	0	1	1	0	0	3	7	6	1	1	0.790078	1
EMP1	0.1	Missense	Unlikely causative	1	0	0	0	0	0	1	3	3	1	1	1	1
EVC	-1.25	Stop gained	Unclear	0	0	0	0	0	0	0	1	2	1	1	1	1
F13B	0.57	Missense	Unlikely causative	1	1	2	2	0	0	6	16	13	1	1	0.58	1
FLNC	2.79	Missense	Unclear	1	3	15	7	2	1	29	69	57	1	1	0.283582	1
FNDC8	0.425	Missense	Possibly causative	1	0	0	0	0	0	1	2	1	1	1	0.624354	1
FOXF2	0.85	Missense	Unclear	1	0	0	0	0	0	1	3	2	1	1	0.686935	1
HNRNPL	3.54	Missense	Possibly causative	1	0	1	0	0	0	2	5	2	1	1	0.580844	1
KLC1	3.22	Frameshit variant	Unclear	0	0	0	1	1	0	2	4	2	1	1	0.452258	1
LEO1	2.344	Missense	Possibly causative	1	0	0	0	N/A	0	1	3	2	1	1	0.686935	1
MICU1	1.65	Missense	Unlikely causative	1	0	0	0	0	0	1	4	5	1	1	1	1
MPRIP	1.81	Missense	Unclear	1	0	0	2	0	0	3	7	5	1	1	0.580242	1
MSH5	1.8	Frameshit variant	Unlikely causative	0	0	2	4	0	0	6	15	21	1	1	0.40432	1
NOC3L	0.45	Missense	Unlikely causative	1	0	2	1	0	0	4	9	6	1	1	0.453477	1
NXT2	1.12	de novo CNV deletion	Unlikely causative	0	0	0	0	0	0	0	0	0	1	1	1	1
OR5P3	-1.07	Missense	Unclear	1	0	2	0	0	0	3	7	5	1	1	0.580242	1
OSBPL3	1.18	Stop gained	Unclear	0	0	2	2	0	0	4	5	3	1	1	0.506966	1
QSER1	1.34	de novo CNV deletion	Unclear	0	1	2	0	0	0	3	8	1	1	1	0.0212417	1
RNF223	-0.55	Missense	Unlikely causative	1	0	0	2	0	0	3	6	5	1	1	0.773949	1
SIGLEC10	1	Missense	Not causative	1	1	0	1	0	0	3	8	6	1	1	0.606437	1
SIPA1L3	1.55	Missense	Unclear	1	0	3	6	0	0	10	23	33	1	1	0.227712	1
SSH2	1.95	Missense	Unclear	1	0	1	0	0	0	2	6	5	1	1	0.773949	1
TAF9	1.02	Inframe deletion	Unlikely causative	1	0	1	0	0	0	2	4	3	1	1	0.726045	1
TCP11L1	1.25	de novo CNV deletion	Unclear	0	0	0	0	0	0	0	0	0	1	1	1	1
TP53TG5	0.487	Missense	Possibly Causative	1	0	0	0	0	0	1	4	0	1	1	0.0620588	1
TRAF7	3.26	Missense	Possibly Causative	1	0	0	0	0	0	1	3	2	1	1	0.686935	1
U2AF2	4.713	Inframe deletion	Possibly causative	1	0	0	0	0	0	1	2	1	1	1	0.624354	1
ZCCHC2	0.45	Missense	Unlikely causative	1	0	1	1	0	0	3	5	9	1	1	0.423674	1

## Sheet: Supplementary Data 6
Supplementary Data 6 - Rare missense pathogenic mutations observed in additional cohorts of infertile men and fertile control cohorts.
Gene	Chromosome coordinates (GRCh37)	Predicted Consequence of Mutation	Cohort	No. of HET Men in Cohort	No. of HOM Men in Cohort	No. of HET Women in Cohort	No. of HOM Women in Cohort
ABCB9	chr12:123414463-C-A	missense_variant	GEMINI Cohort	1	0	-	-
ABCB9	chr12:123414565-C-T	missense_variant	Fertile Dutch Cohort	0	0	2	0
ABCB9	chr12:123414660-C-T	missense_variant	Fertile Dutch Cohort	0	0	1	0
ABCB9	chr12:123414708-G-A	missense_variant	Fertile Dutch Cohort	1	0	0	0
ABCB9	chr12:123416753-C-T	missense_variant	Fertile Dutch Cohort	1	0	0	0
ABCB9	chr12:123416803-C-T	missense_variant	Fertile Dutch Cohort	1	0	0	0
ABCB9	chr12:123419848-A-C	missense_variant	Fertile Dutch Cohort	1	0	0	0
ABCB9	chr12:123419915-C-T	missense_variant	Fertile Dutch Cohort	1	0	0	0
ABCB9	chr12:123424681-C-G	missense_variant	Fertile Dutch Cohort	1	0	0	0
ABCB9	chr12:123424717-G-A	missense_variant	Fertile Dutch Cohort	1	0	0	0
ABCB9	chr12:123424720-C-T	missense_variant	Fertile Dutch Cohort	1	0	0	0
ABCB9	chr12:123424789-C-T	missense_variant	Fertile Dutch Cohort	0	0	1	0
ABCB9	chr12:123424792-G-C	missense_variant	Fertile Dutch Cohort	5	0	3	0
ABCB9	chr12:123425376-C-T	missense_variant	Fertile Dutch Cohort	1	0	0	0
ABCB9	chr12:123425383-G-A	missense_variant	GEMINI Cohort	1	0	-	-
ABCB9	chr12:123425385-T-G	missense_variant	Geisinger-Regeneron DiscovEHR Cohort	1	0	-	-
ABCB9	chr12:123425419-C-T	missense_variant	Geisinger-Regeneron DiscovEHR Cohort	1	0	-	-
ABCB9	chr12:123425469-C-T	missense_variant	MERGE Cohort	1	0	-	-
ABCB9	chr12:123425470-G-A	missense_variant	Fertile Dutch Cohort	1	0	2	0
ABCB9	chr12:123425482-C-T	missense_variant	Fertile Dutch Cohort	6	0	1	0
ABCB9	chr12:123429018-G-A	missense_variant	Fertile Dutch Cohort	1	0	1	0
ABCB9	chr12:123429020-T-C	missense_variant	Fertile Dutch Cohort	1	0	0	0
ABCB9	chr12:123429027-C-T	missense_variant	Fertile Dutch Cohort	1	0	1	0
ABCB9	chr12:123430586-C-A	missense_variant	Fertile Dutch Cohort	1	0	0	0
ABCB9	chr12:123430679-C-T	missense_variant	Fertile Dutch Cohort	0	0	1	0
ABCB9	chr12:123430705-C-T	missense_variant	Fertile Dutch Cohort	1	0	0	0
ABCB9	chr12:123430711-G-A	missense_variant	MERGE Cohort	1	0	-	-
ABCB9	chr12:123430762-G-A	missense_variant	Fertile Dutch Cohort	0	0	2	0
ABCB9	chr12:123433175-T-C	missense_variant	Fertile Dutch Cohort	0	0	1	0
ABCB9	chr12:123433233-C-A	missense_variant	Fertile Dutch Cohort	2	0	1	0
ABCB9	chr12:123433272-C-T	missense_variant	GEMINI Cohort	1	0	-	-
ABCB9	chr12:123433299-G-A	missense_variant	Fertile Dutch Cohort	1	0	0	0
ABCB9	chr12:123433326-C-A	missense_variant	GEMINI Cohort	1	0	-	-
ABCB9	chr12:123433349-T-A	missense_variant	Fertile Dutch Cohort	1	0	0	0
ABCB9	chr12:123434341-G-A	missense_variant	Fertile Dutch Cohort	1	0	2	0
ABCB9	chr12:123434397-C-T	missense_variant	Fertile Dutch Cohort	1	0	0	0
ABCB9	chr12:123434428-G-	missense_variant	Fertile Dutch Cohort	0	0	1	0
ABCB9	chr12:123434442-C-A	missense_variant	MERGE Cohort	1	0	-	-
ABCB9	chr12:123434446-G-A	missense_variant	Fertile Dutch Cohort	1	0	0	0
ABCB9	chr12:123444365-C-T	missense_variant	GEMINI Cohort	2	0	-	-
ABCB9	chr12:123444442-G-A	missense_variant	German_4586	1	0	-	-
ABCB9	chr12:123444461-G-A	missense_variant	Fertile Dutch Cohort	1	0	0	0
ABCB9	chr12:123444598-A-G	missense_variant	Fertile Dutch Cohort	1	0	0	0
ABCC10	chr6:43400361-G-A	missense_variant	Fertile Dutch Cohort	1	0	0	0
ABCC10	chr6:43400395-A-G	missense_variant	Fertile Dutch Cohort	0	0	1	0
ABCC10	chr6:43400414-G-C	missense_variant	Fertile Dutch Cohort	1	0	0	0
ABCC10	chr6:43400421-C-T	missense_variant	Fertile Dutch Cohort	0	0	1	0
ABCC10	chr6:43400781-G-A	missense_variant	Fertile Dutch Cohort	1	0	0	0
ABCC10	chr6:43400785-G-A	missense_variant	Fertile Dutch Cohort	0	0	2	0
ABCC10	chr6:43400886-C-G	missense_variant	Fertile Dutch Cohort	2	0	1	0
ABCC10	chr6:43400886-C-T	missense_variant	MERGE Cohort	1	0	-	-
ABCC10	chr6:43400886-C-T	missense_variant	Fertile Dutch Cohort	0	0	1	0
ABCC10	chr6:43400919-G-T	missense_variant	Fertile Dutch Cohort	0	0	1	0
ABCC10	chr6:43400939-A-T	missense_variant	Fertile Dutch Cohort	1	0	0	0
ABCC10	chr6:43400974-T-C	missense_variant	GEMINI Cohort	1	0	-	-
ABCC10	chr6:43400988-G-A	missense_variant	Fertile Dutch Cohort	0	0	1	0
ABCC10	chr6:43401013-T-C	missense_variant	Fertile Dutch Cohort	0	0	1	0
ABCC10	chr6:43402479-T-C	missense_variant	Fertile Dutch Cohort	1	0	0	0
ABCC10	chr6:43402516-T-C	missense_variant	MERGE Cohort	1	0	-	-
ABCC10	chr6:43402522-T-A	missense_variant	Fertile Dutch Cohort	1	0	0	0
ABCC10	chr6:43402531-C-G	missense_variant	Fertile Dutch Cohort	1	0	0	0
ABCC10	chr6:43402552-A-G	missense_variant	MERGE Cohort	1	0	-	-
ABCC10	chr6:43403502-T-C	missense_variant	Fertile Dutch Cohort	1	0	0	0
ABCC10	chr6:43403519-C-T	missense_variant	Fertile Dutch Cohort	0	0	1	0
ABCC10	chr6:43403535-A-G	missense_variant	MERGE Cohort	1	0	-	-
ABCC10	chr6:43403544-C-T	missense_variant	Fertile Dutch Cohort	1	0	0	0
ABCC10	chr6:43405684-G-C	missense_variant	GEMINI Cohort	1	0	-	-
ABCC10	chr6:43405684-G-C	missense_variant	Fertile Dutch Cohort	0	0	3	0
ABCC10	chr6:43405718-C-G	missense_variant	Fertile Dutch Cohort	1	0	0	0
ABCC10	chr6:43406400-G-C	missense_variant	Fertile Dutch Cohort	0	0	2	0
ABCC10	chr6:43406414-A-G	missense_variant	Fertile Dutch Cohort	0	0	1	0
ABCC10	chr6:43406527-C-A	missense_variant	Fertile Dutch Cohort	1	0	0	0
ABCC10	chr6:43409606-C-G	missense_variant	Fertile Dutch Cohort	1	0	0	0
ABCC10	chr6:43409639-G-C	missense_variant	Fertile Dutch Cohort	2	0	3	0
ABCC10	chr6:43410769-A-G	missense_variant	Fertile Dutch Cohort	1	0	0	0
ABCC10	chr6:43410782-G-T	missense_variant	Fertile Dutch Cohort	0	0	1	0
ABCC10	chr6:43410814-G-A	missense_variant	Geisinger-Regeneron DiscovEHR Cohort	1	0	-	-
ABCC10	chr6:43410814-G-A	missense_variant	Fertile Dutch Cohort	0	0	1	0
ABCC10	chr6:43410831-C-G	missense_variant	Fertile Dutch Cohort	2	0	0	0
ABCC10	chr6:43410882-C-T	missense_variant	Fertile Dutch Cohort	0	0	2	0
ABCC10	chr6:43412529-C-T	missense_variant	Fertile Dutch Cohort	1	0	1	0
ABCC10	chr6:43412531-C-T	missense_variant	Fertile Dutch Cohort	0	0	1	0
ABCC10	chr6:43412532-G-T	missense_variant	Fertile Dutch Cohort	0	0	1	0
ABCC10	chr6:43412553-T-C	missense_variant	Fertile Dutch Cohort	1	0	0	0
ABCC10	chr6:43412975-C-T	missense_variant	Fertile Dutch Cohort	1	0	0	0
ABCC10	chr6:43413364-C-T	missense_variant	MERGE Cohort	1	0	-	-
ABCC10	chr6:43413376-A-T	missense_variant	MERGE Cohort	1	0	-	-
ABCC10	chr6:43413388-T-C	missense_variant	Fertile Dutch Cohort	0	0	3	0
ABCC10	chr6:43413553-C-T	missense_variant	Fertile Dutch Cohort	3	0	1	0
ABCC10	chr6:43413554-G-A	missense_variant	Fertile Dutch Cohort	1	0	0	0
ABCC10	chr6:43413604-C-G	missense_variant	GEMINI Cohort	1	0	-	-
ABCC10	chr6:43413623-A-C	missense_variant	MERGE Cohort	1	0	-	-
ABCC10	chr6:43413659-G-A	missense_variant	MERGE Cohort	1	0	-	-
ABCC10	chr6:43413659-G-A	missense_variant	Fertile Dutch Cohort	0	0	2	0
ABCC10	chr6:43413674-C-T	missense_variant	Fertile Dutch Cohort	0	0	1	0
ABCC10	chr6:43414100-C-G	missense_variant	Fertile Dutch Cohort	0	0	1	0
ABCC10	chr6:43414101-G-A	missense_variant	MERGE Cohort	1	0	-	-
ABCC10	chr6:43414113-T-C	missense_variant	Fertile Dutch Cohort	3	0	3	1
ABCC10	chr6:43414157-C-G	missense_variant	Fertile Dutch Cohort	1	0	2	0
ABCC10	chr6:43414176-C-A	missense_variant	GEMINI Cohort	1	0	-	-
ABCC10	chr6:43415087-G-A	missense_variant	GEMINI Cohort	1	0	-	-
ABCC10	chr6:43415091-G-A	missense_variant	Fertile Dutch Cohort	1	0	0	0
ABCC10	chr6:43415460-C-A	missense_variant	Fertile Dutch Cohort	1	0	1	0
ABCC10	chr6:43415483-G-A	missense_variant	GEMINI Cohort	1	0	-	-
ABCC10	chr6:43416636-T-A	missense_variant	MERGE Cohort	1	0	-	-
ABCC10	chr6:43417189-T-A	missense_variant	Fertile Dutch Cohort	1	0	0	0
ABCC10	chr6:43417254-T-G	missense_variant	Fertile Dutch Cohort	0	0	1	0
ABCC10	chr6:43417668-C-T	missense_variant,splice_region_variant	Fertile Dutch Cohort	1	0	0	0
ABCC10	chr6:43417687-C-T	missense_variant	Fertile Dutch Cohort	1	0	0	0
ABCC10	chr6:43417711-C-G	missense_variant	Fertile Dutch Cohort	4	0	2	0
ABCF3	chr3:183905698-C-T	missense_variant	Fertile Dutch Cohort	0	0	1	0
ABCF3	chr3:183905737-C-G	missense_variant	Fertile Dutch Cohort	1	0	0	0
ABCF3	chr3:183905756-T-C	missense_variant	Fertile Dutch Cohort	1	0	0	0
ABCF3	chr3:183905973-G-A	missense_variant	GEMINI Cohort	1	0	-	-
ABCF3	chr3:183906902-G-A	missense_variant	GEMINI Cohort	1	0	-	-
ABCF3	chr3:183907439-A-C	missense_variant	Fertile Dutch Cohort	1	0	0	0
ABCF3	chr3:183907517-C-T	missense_variant	MERGE Cohort	1	0	-	-
ABCF3	chr3:183907665-A-G	missense_variant	Fertile Dutch Cohort	0	0	1	0
ABCF3	chr3:183909000-G-T	missense_variant	Fertile Dutch Cohort	0	0	3	0
ABCF3	chr3:183909032-C-T	missense_variant	Fertile Dutch Cohort	0	0	1	0
ABCF3	chr3:183910893-G-T	missense_variant	Fertile Dutch Cohort	0	0	1	0
ABCF3	chr3:183910911-G-A	missense_variant	Fertile Dutch Cohort	1	0	1	0
ABCF3	chr3:183911206-T-A	missense_variant	Fertile Dutch Cohort	1	0	0	0
ABCF3	chr3:183911377-G-A	missense_variant	GEMINI Cohort	1	0	-	-
ABCF3	chr3:183911379-C-T	missense_variant	Fertile Dutch Cohort	1	0	0	0
ABLIM1	chr10:116205148-G-A	missense_variant	Geisinger-Regeneron DiscovEHR Cohort	1	0	-	-
ABLIM1	chr10:116225552-C-T	missense_variant	NIJ/NCL Cohort (Singletons)	1	0	-	-
ABLIM1	chr10:116232876-C-T	missense_variant	MERGE Cohort	1	0	-	-
ABLIM1	chr10:116232878-T-C	missense_variant,NMD_transcript_variant	GEMINI Cohort	1	0	-	-
ABLIM1	chr10:116233661-C-T	missense_variant	MERGE Cohort	1	0	-	-
ABLIM1	chr10:116335242-C-T	missense_variant	Fertile Dutch Cohort	1	0	1	0
AK3	chr9:4713068-C-T	missense_variant	Fertile Dutch Cohort	1	0	0	0
AK3	chr9:4718443-G-C	missense_variant	Fertile Dutch Cohort	1	0	2	0
AK3	chr9:4718460-C-A	missense_variant	Fertile Dutch Cohort	0	0	1	0
AK3	chr9:4719172-C-T	missense_variant	GEMINI Cohort	1	0	-	-
AK3	chr9:4719197-G-A	missense_variant	MERGE Cohort	1	0	-	-
AK3	chr9:4719241-T-G	missense_variant	GEMINI Cohort	1	0	-	-
AK3	chr9:4719282-T-TGAA	inframe_insertion	Italian Cohort	1	0	-	-
AK3	chr9:4719295-G-T	missense_variant	Fertile Dutch Cohort	0	0	1	0
AK3	chr9:4722596-C-G	missense_variant	Fertile Dutch Cohort	0	0	1	0
AK3	chr9:4722607-T-G	missense_variant	Fertile Dutch Cohort	2	0	0	0
AK3	chr9:4740991-G-C	missense_variant	GEMINI Cohort	1	0	-	-
AK3	chr9:4741011-C-T	missense_variant	MERGE Cohort	1	0	-	-
AK3	chr9:4741017-G-A	missense_variant	MERGE Cohort	1	0	-	-
AK3	chr9:4741038-C-A	missense_variant	Fertile Dutch Cohort	0	0	1	0
AK3	chr9:4741038-C-T	missense_variant	Fertile Dutch Cohort	1	0	1	0
AK3	chr9:4741041-G-A	missense_variant	Fertile Dutch Cohort	0	0	1	0
AK3	chr9:4741041-G-A	missense_variant	NIJ/NCL Cohort (Singletons)	1	0	-	-
AK3	chr9:4741048-C-T	missense_variant	Fertile Dutch Cohort	1	0	0	0
AK3	chr9:4741059-G-C	missense_variant	Fertile Dutch Cohort	1	0	0	0
AK3	chr9:4741060-C-T	missense_variant	Fertile Dutch Cohort	0	0	1	0
AK3	chr9:4741062-C-G	missense_variant	MERGE Cohort	1	0	-	-
AK3	chr9:4741062-C-T	missense_variant	Fertile Dutch Cohort	0	0	1	0
AMPD2	chr1:110169030-C-G	missense_variant	GEMINI Cohort	1	0	-	-
AMPD2	chr1:110169394-C-T	missense_variant	Fertile Dutch Cohort	1	0	0	0
AMPD2	chr1:110169418-T-C	missense_variant	Fertile Dutch Cohort	2	0	0	0
AMPD2	chr1:110169451-C-A	missense_variant	Fertile Dutch Cohort	1	0	0	0
AMPD2	chr1:110169453-C-T	missense_variant	Fertile Dutch Cohort	1	0	0	0
AMPD2	chr1:110169454-G-A	missense_variant	Fertile Dutch Cohort	0	0	1	0
AMPD2	chr1:110169895-C-T	missense_variant	Fertile Dutch Cohort	1	0	0	0
AMPD2	chr1:110170125-T-G	missense_variant	Fertile Dutch Cohort	0	0	1	0
AMPD2	chr1:110170415-C-T	missense_variant	Fertile Dutch Cohort	1	0	1	0
AMPD2	chr1:110170780-C-T	missense_variant	GEMINI Cohort	1	0	-	-
AMPD2	chr1:110170867-G-T	missense_variant	Fertile Dutch Cohort	1	0	0	0
AMPD2	chr1:110170898-C-T	missense_variant,splice_region_variant	Fertile Dutch Cohort	1	0	0	0
AMPD2	chr1:110171038-T-C	missense_variant	Fertile Dutch Cohort	1	0	1	0
AMPD2	chr1:110171335-C-T	missense_variant	Fertile Dutch Cohort	0	0	1	0
AMPD2	chr1:110171389-C-T	missense_variant	Fertile Dutch Cohort	1	0	0	0
AMPD2	chr1:110171741-C-T	missense_variant	Fertile Dutch Cohort	1	0	0	0
AMPD2	chr1:110171803-C-G	missense_variant	Fertile Dutch Cohort	0	0	1	0
AMPD2	chr1:110171816-C-T	missense_variant	Fertile Dutch Cohort	1	0	0	0
AMPD2	chr1:110172108-C-T	missense_variant	Fertile Dutch Cohort	1	0	0	0
AMPD2	chr1:110172426-G-T	missense_variant	MERGE Cohort	1	0	-	-
AMPD2	chr1:110172435-C-T	missense_variant	Fertile Dutch Cohort	3	0	0	0
AMPD2	chr1:110172856-C-A	missense_variant,splice_region_variant	Fertile Dutch Cohort	1	0	0	0
AMPD2	chr1:110172894-G-A	missense_variant	GEMINI Cohort	1	0	-	-
AMPD2	chr1:110172940-A-G	missense_variant	Fertile Dutch Cohort	1	0	0	0
AMPD2	chr1:110173381-G-A	missense_variant	Fertile Dutch Cohort	0	0	1	0
AMPD2	chr1:110173602-A-C	missense_variant	GEMINI Cohort	1	0	-	-
AMPD2	chr1:110173640-C-G	missense_variant	Fertile Dutch Cohort	1	0	0	0
AMPD2	chr1:110173677-G-T	missense_variant	Fertile Dutch Cohort	0	0	1	0
AMPD2	chr1:110173689-C-T	missense_variant	Fertile Dutch Cohort	1	0	0	0
AMPD2	chr1:110173728-C-T	missense_variant	Fertile Dutch Cohort	0	0	2	0
APC2	chr19:1453063-G-C	missense_variant	GEMINI Cohort	2	0	-	-
APC2	chr19:1453511-C-T	missense_variant	Fertile Dutch Cohort	1	0	0	0
APC2	chr19:1453513-G-A	missense_variant	Fertile Dutch Cohort	0	0	2	0
APC2	chr19:1453564-C-A	missense_variant	Fertile Dutch Cohort	1	0	0	0
APC2	chr19:1453571-G-A	missense_variant	Fertile Dutch Cohort	0	0	1	0
APC2	chr19:1455155-C-G	missense_variant	Fertile Dutch Cohort	1	0	0	0
APC2	chr19:1455228-G-A	missense_variant	Geisinger-Regeneron DiscovEHR Cohort	1	0	-	-
APC2	chr19:1455236-G-C	missense_variant	Fertile Dutch Cohort	2	0	0	0
APC2	chr19:1455485-G-T	missense_variant	Fertile Dutch Cohort	0	0	1	0
APC2	chr19:1456359-C-G	missense_variant	Fertile Dutch Cohort	1	0	0	0
APC2	chr19:1456861-G-A	missense_variant	Fertile Dutch Cohort	0	0	1	0
APC2	chr19:1456896-C-G	missense_variant	Fertile Dutch Cohort	0	0	2	0
APC2	chr19:1456951-G-A	missense_variant	Fertile Dutch Cohort	1	0	0	0
APC2	chr19:1456981-C-A	missense_variant	MERGE Cohort	1	0	-	-
APC2	chr19:1457041-G-A	missense_variant	GEMINI Cohort	3	0	-	-
APC2	chr19:1457097-C-G	missense_variant	Fertile Dutch Cohort	0	0	1	0
APC2	chr19:1457162-A-C	missense_variant	Fertile Dutch Cohort	1	0	0	0
APC2	chr19:1460266-C-T	missense_variant	Fertile Dutch Cohort	0	0	1	0
APC2	chr19:1460303-G-A	missense_variant	Fertile Dutch Cohort	0	0	1	0
APC2	chr19:1460789-G-C	missense_variant	MERGE Cohort	1	0	-	-
APC2	chr19:1460813-C-T	missense_variant	Fertile Dutch Cohort	1	0	0	0
APC2	chr19:1460830-G-A	missense_variant	Fertile Dutch Cohort	0	0	1	0
APC2	chr19:1460851-C-T	missense_variant	Fertile Dutch Cohort	1	0	0	0
APC2	chr19:1461055-G-A	missense_variant	Fertile Dutch Cohort	0	0	1	0
APC2	chr19:1461085-G-T	missense_variant	GEMINI Cohort	1	0	-	-
APC2	chr19:1462107-C-A	missense_variant	Fertile Dutch Cohort	1	0	0	0
APC2	chr19:1462121-G-A	missense_variant	Fertile Dutch Cohort	1	0	1	0
APC2	chr19:1462127-G-A	missense_variant	Fertile Dutch Cohort	1	0	0	0
APC2	chr19:1462164-G-A	missense_variant	Fertile Dutch Cohort	0	0	1	0
APC2	chr19:1465164-C-T	missense_variant	Fertile Dutch Cohort	0	0	1	0
APC2	chr19:1465273-G-A	missense_variant	Fertile Dutch Cohort	0	0	1	0
APC2	chr19:1465585-G-A	missense_variant	MERGE Cohort	1	0	-	-
APC2	chr19:1465588-A-G	missense_variant	Fertile Dutch Cohort	0	0	1	0
APC2	chr19:1465743-G-A	missense_variant	Fertile Dutch Cohort	1	0	1	0
APC2	chr19:1465863-G-A	missense_variant	Fertile Dutch Cohort	1	0	1	0
APC2	chr19:1465944-G-A	missense_variant	Fertile Dutch Cohort	0	0	1	0
APC2	chr19:1465978-C-G	missense_variant	Fertile Dutch Cohort	1	0	0	0
APC2	chr19:1465978-C-T	missense_variant	Fertile Dutch Cohort	1	0	0	0
APC2	chr19:1465980-C-T	missense_variant	Fertile Dutch Cohort	0	0	1	0
APC2	chr19:1465980-C-T	missense_variant	GEMINI Cohort	1	0	-	-
APC2	chr19:1466304-G-A	missense_variant	GEMINI Cohort	1	0	-	-
APC2	chr19:1466311-T-C	missense_variant	Fertile Dutch Cohort	0	0	2	0
APC2	chr19:1466631-G-T	missense_variant	Fertile Dutch Cohort	0	0	1	0
APC2	chr19:1466737-G-A	missense_variant	Fertile Dutch Cohort	1	0	1	0
APC2	chr19:1466859-G-A	missense_variant	Fertile Dutch Cohort	1	0	0	0
APC2	chr19:1466938-C-A	missense_variant	Fertile Dutch Cohort	0	0	1	0
APC2	chr19:1467022-T-C	missense_variant	Fertile Dutch Cohort	0	0	1	0
APC2	chr19:1467034-A-G	missense_variant	MERGE Cohort	1	0	-	-
APC2	chr19:1467039-C-G	missense_variant	Fertile Dutch Cohort	0	0	1	0
APC2	chr19:1467192-C-T	missense_variant	Fertile Dutch Cohort	0	0	1	0
APC2	chr19:1467267-G-C	missense_variant	Fertile Dutch Cohort	1	0	1	0
APC2	chr19:1467333-G-A	missense_variant	Fertile Dutch Cohort	0	0	1	0
APC2	chr19:1467361-G-A	missense_variant	Fertile Dutch Cohort	0	0	1	0
APC2	chr19:1467366-C-T	missense_variant	Fertile Dutch Cohort	1	0	0	0
APC2	chr19:1467367-G-T	missense_variant	Fertile Dutch Cohort	1	0	2	0
APC2	chr19:1467417-G-C	missense_variant	Fertile Dutch Cohort	1	0	0	0
APC2	chr19:1467432-C-T	missense_variant	Fertile Dutch Cohort	1	0	0	0
APC2	chr19:1467434-C-CGCCCCG	inframe_insertion	MERGE Cohort	1	0	-	-
APC2	chr19:1467456-G-A	missense_variant	Fertile Dutch Cohort	0	0	1	0
APC2	chr19:1467541-C-A	missense_variant	Fertile Dutch Cohort	3	0	2	0
APC2	chr19:1467703-C-T	missense_variant	GEMINI Cohort	1	0	-	-
APC2	chr19:1467711-C-T	missense_variant	Fertile Dutch Cohort	0	0	1	0
APC2	chr19:1467711-C-T	missense_variant	MERGE Cohort	1	0	-	-
APC2	chr19:1467903-C-T	missense_variant	GEMINI Cohort	1	0	-	-
APC2	chr19:1468192-G-A	missense_variant	Fertile Dutch Cohort	1	0	0	0
APC2	chr19:1468488-C-A	missense_variant	Fertile Dutch Cohort	1	0	0	0
APC2	chr19:1468675-C-G	missense_variant	Fertile Dutch Cohort	0	0	1	0
APC2	chr19:1468833-C-T	missense_variant	Fertile Dutch Cohort	0	0	1	0
APC2	chr19:1468849-C-T	missense_variant	Fertile Dutch Cohort	1	0	0	0
APC2	chr19:1468891-C-T	missense_variant	GEMINI Cohort	1	0	-	-
APC2	chr19:1468893-C-A	missense_variant	MERGE Cohort	1	0	-	-
APC2	chr19:1469061-C-A	missense_variant	Fertile Dutch Cohort	0	0	1	0
APC2	chr19:1469061-C-T	missense_variant	Fertile Dutch Cohort	1	0	0	0
APC2	chr19:1469086-G-A	missense_variant	Fertile Dutch Cohort	0	0	1	0
APC2	chr19:1469161-G-T	missense_variant	Fertile Dutch Cohort	1	0	0	0
APC2	chr19:1469244-G-C	missense_variant	GEMINI Cohort	1	0	-	-
APC2	chr19:1469296-A-T	missense_variant	MERGE Cohort	1	0	-	-
APC2	chr19:1469297-G-T	missense_variant	Fertile Dutch Cohort	1	0	0	0
APC2	chr19:1469425-G-A	missense_variant	GEMINI Cohort	1	0	-	-
APC2	chr19:1469439-C-G	missense_variant	GEMINI Cohort	1	0	-	-
APC2	chr19:1469734-C-T	missense_variant	Fertile Dutch Cohort	0	0	1	0
APC2	chr19:1469796-G-T	missense_variant	Fertile Dutch Cohort	1	0	0	0
APC2	chr19:1469899-A-G	missense_variant	Fertile Dutch Cohort	0	0	1	0
APC2	chr19:1469902-C-A	missense_variant	Fertile Dutch Cohort	1	0	0	0
APC2	chr19:1469907-T-C	missense_variant	Fertile Dutch Cohort	1	0	0	0
APC2	chr19:1470093-A-C	missense_variant	MERGE Cohort	2	0	-	-
ARHGAP33	chr19:36268742-G-C	missense_variant	MERGE Cohort	1	0	-	-
ARHGAP33	chr19:36269246-T-C	missense_variant	GEMINI Cohort	1	0	-	-
ARHGAP33	chr19:36269369-C-T	missense_variant	Fertile Dutch Cohort	0	0	1	0
ARHGAP33	chr19:36269369-C-T	missense_variant	GEMINI Cohort	2	0	-	-
ARHGAP33	chr19:36269375-T-C	missense_variant	GEMINI Cohort	1	0	-	-
ARHGAP33	chr19:36269406-G-A	missense_variant	GEMINI Cohort	1	0	-	-
ARHGAP33	chr19:36271173-G-A	missense_variant	Fertile Dutch Cohort	2	0	0	0
ARHGAP33	chr19:36271210-A-T	missense_variant	Fertile Dutch Cohort	1	0	1	0
ARHGAP33	chr19:36271213-C-T	missense_variant	Fertile Dutch Cohort	0	0	1	0
ARHGAP33	chr19:36271527-G-A	missense_variant	GEMINI Cohort	1	0	-	-
ARHGAP33	chr19:36271536-C-A	missense_variant	Fertile Dutch Cohort	0	0	1	0
ARHGAP33	chr19:36271836-C-T	missense_variant	Fertile Dutch Cohort	1	0	0	0
ARHGAP33	chr19:36271851-G-A	missense_variant	Fertile Dutch Cohort	1	0	0	0
ARHGAP33	chr19:36272066-C-T	missense_variant	Fertile Dutch Cohort	0	0	1	0
ARHGAP33	chr19:36272099-G-T	missense_variant	GEMINI Cohort	1	0	-	-
ARHGAP33	chr19:36273300-C-T	missense_variant	Fertile Dutch Cohort	1	0	0	0
ARHGAP33	chr19:36273333-A-G	missense_variant	Fertile Dutch Cohort	2	0	0	0
ARHGAP33	chr19:36273502-G-A	missense_variant	Fertile Dutch Cohort	0	0	2	0
ARHGAP33	chr19:36273539-G-A	missense_variant	Fertile Dutch Cohort	1	0	0	0
ARHGAP33	chr19:36275129-C-T	missense_variant	Fertile Dutch Cohort	3	0	0	0
ARHGAP33	chr19:36275166-A-G	missense_variant	Fertile Dutch Cohort	6	0	5	0
ARHGAP33	chr19:36275204-G-A	missense_variant	GEMINI Cohort	1	0	-	-
ARHGAP33	chr19:36276153-T-G	missense_variant	Fertile Dutch Cohort	1	0	0	0
ARHGAP33	chr19:36276165-G-A	missense_variant	GEMINI Cohort	1	0	-	-
ARHGAP33	chr19:36276183-G-A	missense_variant	Fertile Dutch Cohort	0	0	1	0
ARHGAP33	chr19:36277424-CGAGTCCTCCTCCTCT-C	inframe_deletion	NIJ/NCL Cohort (Singletons)	1	0	-	-
ARHGAP33	chr19:36279059-G-C	missense_variant	NIJ/NCL Cohort (Singletons)	1	0	-	-
ASIC5	chr4:156751160-T-G	missense_variant	Fertile Dutch Cohort	0	0	1	0
ASIC5	chr4:156751187-C-A	missense_variant	Fertile Dutch Cohort	0	0	1	0
ASIC5	chr4:156753038-T-C	missense_variant	Fertile Dutch Cohort	1	0	1	0
ASIC5	chr4:156760006-C-A	missense_variant	Fertile Dutch Cohort	0	0	1	0
ASIC5	chr4:156775260-C-A	missense_variant	Fertile Dutch Cohort	1	0	0	0
ASIC5	chr4:156784609-T-C	missense_variant	Fertile Dutch Cohort	0	0	1	0
ASIC5	chr4:156784879-A-G	missense_variant	MERGE Cohort	1	0	-	-
ATP1A1	chr1:116932859-C-T	missense_variant	GEMINI Cohort	1	0	-	-
ATP1A1	chr1:116932980-A-G	missense_variant	Fertile Dutch Cohort	0	0	1	0
ATP8A1	chr4:42445604-A-G	missense_variant	Fertile Dutch Cohort	1	0	0	0
ATP8A1	chr4:42457354-A-G	missense_variant	Fertile Dutch Cohort	0	0	2	0
ATP8A1	chr4:42457544-C-T	missense_variant,splice_region_variant	Fertile Dutch Cohort	1	0	0	0
ATP8A1	chr4:42466974-C-T	missense_variant	Fertile Dutch Cohort	0	0	1	0
ATP8A1	chr4:42487513-C-T	missense_variant,splice_region_variant	Fertile Dutch Cohort	0	0	2	0
ATP8A1	chr4:42487535-A-G	missense_variant	Fertile Dutch Cohort	0	0	1	0
ATP8A1	chr4:42487576-G-A	missense_variant	Fertile Dutch Cohort	0	0	1	0
ATP8A1	chr4:42487664-G-A	missense_variant	Fertile Dutch Cohort	0	0	1	0
ATP8A1	chr4:42505486-A-G	missense_variant	Fertile Dutch Cohort	0	0	1	0
ATP8A1	chr4:42509161-A-G	missense_variant	Fertile Dutch Cohort	0	0	1	0
ATP8A1	chr4:42524203-C-T	missense_variant	Fertile Dutch Cohort	1	0	0	0
ATP8A1	chr4:42524220-T-C	missense_variant	Fertile Dutch Cohort	1	0	0	0
ATP8A1	chr4:42524226-A-G	missense_variant	GEMINI Cohort	1	0	-	-
ATP8A1	chr4:42558020-C-T	missense_variant	Fertile Dutch Cohort	1	0	0	0
ATP8A1	chr4:42576637-C-T	missense_variant,splice_region_variant	Fertile Dutch Cohort	1	0	1	0
ATP8A1	chr4:42576652-C-T	missense_variant	Fertile Dutch Cohort	1	0	0	0
ATP8A1	chr4:42576676-T-G	missense_variant	Fertile Dutch Cohort	1	0	0	0
ATP8A1	chr4:42577644-C-A	missense_variant	GEMINI Cohort	1	0	-	-
ATP8A1	chr4:42577671-G-C	missense_variant	Fertile Dutch Cohort	1	0	0	0
ATP8A1	chr4:42580386-A-G	missense_variant	Fertile Dutch Cohort	1	0	0	0
ATP8A1	chr4:42583660-C-T	missense_variant	Fertile Dutch Cohort	1	0	0	0
ATP8A1	chr4:42583686-C-A	missense_variant	Fertile Dutch Cohort	1	0	0	0
ATP8A1	chr4:42592876-A-T	missense_variant	Fertile Dutch Cohort	0	0	1	0
ATP8A1	chr4:42602508-A-T	missense_variant	Fertile Dutch Cohort	0	0	1	0
ATP8A1	chr4:42602535-A-G	missense_variant,splice_region_variant	Fertile Dutch Cohort	0	0	1	0
ATP8A1	chr4:42618062-T-G	missense_variant	Fertile Dutch Cohort	1	0	0	0
ATP8B4	chr15:50158644-T-C	missense_variant	Fertile Dutch Cohort	1	0	1	0
ATP8B4	chr15:50168488-A-T	missense_variant	Fertile Dutch Cohort	1	0	0	0
ATP8B4	chr15:50168585-G-A	missense_variant	Fertile Dutch Cohort	0	0	1	0
ATP8B4	chr15:50168645-G-A	missense_variant	Fertile Dutch Cohort	1	0	0	0
ATP8B4	chr15:50168650-T-C	missense_variant	Fertile Dutch Cohort	0	0	1	0
ATP8B4	chr15:50189489-C-G	missense_variant,splice_region_variant	Fertile Dutch Cohort	1	0	0	0
ATP8B4	chr15:50189491-G-T	missense_variant,splice_region_variant	Fertile Dutch Cohort	1	0	0	0
ATP8B4	chr15:50189530-C-T	missense_variant	Fertile Dutch Cohort	1	0	1	0
ATP8B4	chr15:50189686-C-T	missense_variant	Fertile Dutch Cohort	0	0	1	0
ATP8B4	chr15:50189700-C-G	missense_variant	Fertile Dutch Cohort	1	0	0	0
ATP8B4	chr15:50190345-A-C	missense_variant	Fertile Dutch Cohort	1	0	0	0
ATP8B4	chr15:50190375-C-A	missense_variant	Fertile Dutch Cohort	2	0	0	0
ATP8B4	chr15:50209224-T-C	missense_variant	GEMINI Cohort	2	0	-	-
ATP8B4	chr15:50209236-T-G	missense_variant,splice_region_variant	Fertile Dutch Cohort	1	0	0	0
ATP8B4	chr15:50212451-C-G	missense_variant	Fertile Dutch Cohort	1	0	0	0
ATP8B4	chr15:50212513-G-A	missense_variant	Fertile Dutch Cohort	0	0	1	0
ATP8B4	chr15:50212585-C-T	missense_variant	Fertile Dutch Cohort	0	0	1	0
ATP8B4	chr15:50215583-T-C	missense_variant	Fertile Dutch Cohort	1	0	0	0
ATP8B4	chr15:50215593-T-C	missense_variant	Fertile Dutch Cohort	0	0	1	0
ATP8B4	chr15:50264838-C-T	missense_variant	Fertile Dutch Cohort	1	0	0	0
ATP8B4	chr15:50264895-G-A	missense_variant	Fertile Dutch Cohort	1	0	0	0
ATP8B4	chr15:50271818-C-T	missense_variant	Fertile Dutch Cohort	0	0	1	0
ATP8B4	chr15:50271830-T-G	missense_variant	Fertile Dutch Cohort	0	0	1	0
ATP8B4	chr15:50273414-G-C	missense_variant	Fertile Dutch Cohort	1	0	0	0
ATP8B4	chr15:50273440-G-C	missense_variant	Fertile Dutch Cohort	0	0	1	0
ATP8B4	chr15:50273489-G-A	missense_variant,splice_region_variant	Fertile Dutch Cohort	1	0	0	0
ATP8B4	chr15:50273491-C-A	missense_variant,splice_region_variant	Fertile Dutch Cohort	2	0	1	0
ATP8B4	chr15:50279626-C-G	missense_variant	Fertile Dutch Cohort	0	0	1	0
ATP8B4	chr15:50279641-C-T	missense_variant	Fertile Dutch Cohort	0	0	1	0
ATP8B4	chr15:50294365-G-A	missense_variant	Fertile Dutch Cohort	1	0	0	0
ATP8B4	chr15:50294374-T-G	missense_variant	Fertile Dutch Cohort	1	0	0	0
ATP8B4	chr15:50294411-G-A	missense_variant	Fertile Dutch Cohort	1	0	0	0
ATP8B4	chr15:50330992-C-T	missense_variant	Fertile Dutch Cohort	0	0	1	0
ATP8B4	chr15:50330992-C-T	missense_variant	MERGE Cohort	1	0	-	-
ATP8B4	chr15:50330993-G-A	missense_variant	Fertile Dutch Cohort	1	0	0	0
ATP8B4	chr15:50331004-T-C	missense_variant	Fertile Dutch Cohort	1	0	0	0
ATP8B4	chr15:50336844-G-A	missense_variant	Fertile Dutch Cohort	2	0	4	0
ATP8B4	chr15:50339649-G-A	missense_variant	Fertile Dutch Cohort	1	0	0	0
ATP8B4	chr15:50366362-C-T	missense_variant	Fertile Dutch Cohort	0	0	1	0
BHMT	chr5:78407725-G-A	missense_variant	Fertile Dutch Cohort	1	0	0	0
BHMT	chr5:78415144-T-C	missense_variant	GEMINI Cohort	1	0	-	-
BHMT	chr5:78416230-G-T	missense_variant	Fertile Dutch Cohort	1	0	0	0
BHMT	chr5:78417149-G-A	missense_variant	GEMINI Cohort	1	0	-	-
BHMT	chr5:78422003-C-T	missense_variant	Fertile Dutch Cohort	1	0	0	0
BHMT	chr5:78423586-C-G	missense_variant	Fertile Dutch Cohort	3	0	1	0
BHMT	chr5:78423722-G-A	missense_variant	Fertile Dutch Cohort	1	0	3	0
BHMT	chr5:78426799-C-G	missense_variant	Fertile Dutch Cohort	0	0	1	0
BTAF1	chr10:93695422-G-A	missense_variant	Fertile Dutch Cohort	1	0	1	0
BTAF1	chr10:93695457-G-A	missense_variant	GEMINI Cohort	1	0	-	-
BTAF1	chr10:93699790-C-G	missense_variant	Fertile Dutch Cohort	0	0	1	0
BTAF1	chr10:93702244-G-T	missense_variant	Fertile Dutch Cohort	1	0	0	0
BTAF1	chr10:93711168-G-T	missense_variant	Fertile Dutch Cohort	0	0	1	0
BTAF1	chr10:93711261-C-G	missense_variant	Fertile Dutch Cohort	0	0	1	0
BTAF1	chr10:93719585-G-C	missense_variant	Fertile Dutch Cohort	1	0	0	0
BTAF1	chr10:93719618-G-A	missense_variant	GEMINI Cohort	1	0	-	-
BTAF1	chr10:93719867-C-T	missense_variant	Fertile Dutch Cohort	1	0	0	0
BTAF1	chr10:93722398-C-T	missense_variant	NIJ/NCL Cohort (Singletons)	1	0	-	-
BTAF1	chr10:93726492-C-T	missense_variant	Fertile Dutch Cohort	2	0	1	0
BTAF1	chr10:93741425-C-T	missense_variant	Fertile Dutch Cohort	0	0	2	0
BTAF1	chr10:93749082-T-A	missense_variant	Fertile Dutch Cohort	0	0	1	0
BTAF1	chr10:93749251-T-C	missense_variant	Fertile Dutch Cohort	1	0	0	0
BTAF1	chr10:93749299-G-A	missense_variant	Fertile Dutch Cohort	1	0	0	0
BTAF1	chr10:93751993-C-A	missense_variant	Fertile Dutch Cohort	1	0	1	0
BTAF1	chr10:93753521-G-A	missense_variant	Fertile Dutch Cohort	0	0	1	0
BTAF1	chr10:93756199-G-A	missense_variant	Fertile Dutch Cohort	0	0	1	0
BTAF1	chr10:93756213-A-G	missense_variant	Fertile Dutch Cohort	0	0	1	0
BTAF1	chr10:93756250-T-C	missense_variant	Fertile Dutch Cohort	0	0	1	0
BTAF1	chr10:93756268-C-T	missense_variant	GEMINI Cohort	1	0	-	-
BTAF1	chr10:93757431-A-G	missense_variant	Fertile Dutch Cohort	1	0	0	0
BTAF1	chr10:93767899-C-T	missense_variant	Fertile Dutch Cohort	0	0	1	0
BTAF1	chr10:93767934-A-G	missense_variant	Fertile Dutch Cohort	1	0	0	0
BTAF1	chr10:93767967-G-T	missense_variant	Fertile Dutch Cohort	0	0	1	0
BTAF1	chr10:93768844-C-A	missense_variant	GEMINI Cohort	1	0	-	-
BTAF1	chr10:93768950-C-A	missense_variant	Fertile Dutch Cohort	0	0	1	0
BTAF1	chr10:93770868-C-T	missense_variant	Fertile Dutch Cohort	1	0	0	0
BTAF1	chr10:93771048-T-C	missense_variant	Fertile Dutch Cohort	1	0	0	0
BTAF1	chr10:93773539-G-A	missense_variant	Fertile Dutch Cohort	0	0	1	0
BTAF1	chr10:93773668-T-C	missense_variant	GEMINI Cohort	1	0	-	-
BTAF1	chr10:93776158-C-T	missense_variant	Fertile Dutch Cohort	1	0	0	0
BTAF1	chr10:93778540-G-T	missense_variant,splice_region_variant	Fertile Dutch Cohort	1	0	0	0
BTAF1	chr10:93778582-G-A	missense_variant	Fertile Dutch Cohort	2	0	2	0
BTAF1	chr10:93778595-A-C	missense_variant	NIJ/NCL Cohort (Singletons)	1	0	-	-
BTAF1	chr10:93784515-G-T	missense_variant,splice_region_variant	Fertile Dutch Cohort	3	0	3	0
BTAF1	chr10:93784516-C-G	missense_variant	Fertile Dutch Cohort	0	0	1	0
BTAF1	chr10:93784528-G-A	missense_variant	MERGE Cohort	1	0	-	-
BTAF1	chr10:93784714-A-G	missense_variant	Fertile Dutch Cohort	0	0	1	0
BTAF1	chr10:93786374-G-A	missense_variant	Fertile Dutch Cohort	1	0	0	0
BTAF1	chr10:93786454-C-G	missense_variant	Fertile Dutch Cohort	1	0	0	0
BTAF1	chr10:93786888-A-G	missense_variant,splice_region_variant	Fertile Dutch Cohort	1	0	2	0
BTAF1	chr10:93786890-C-T	missense_variant	Fertile Dutch Cohort	0	0	1	0
BTAF1	chr10:93786902-G-A	missense_variant	Fertile Dutch Cohort	1	0	0	0
BTAF1	chr10:93786975-C-T	missense_variant	Fertile Dutch Cohort	0	0	1	0
BTAF1	chr10:93786980-A-G	missense_variant	Fertile Dutch Cohort	1	0	0	0
C10orf107	chr10:63441032-T-G	missense_variant	Geisinger-Regeneron DiscovEHR Cohort	1	0	-	-
C10orf107	chr10:63450365-G-A	missense_variant	Fertile Dutch Cohort	0	0	1	0
C12orf49	chr12:117158121-A-G	missense_variant	Fertile Dutch Cohort	2	0	2	0
C6orf25	chr6:31691443-G-C	missense_variant	Fertile Dutch Cohort	1	0	0	0
C6orf25	chr6:31691445-G-A	missense_variant	GEMINI Cohort	1	0	-	-
C6orf25	chr6:31691539-C-T	missense_variant	Fertile Dutch Cohort	1	0	2	0
C6orf25	chr6:31691656-G-A	missense_variant	Fertile Dutch Cohort	1	0	0	0
C9orf50	chr9:132382400-G-C	missense_variant	Fertile Dutch Cohort	1	0	0	1
C9orf50	chr9:132382404-C-A	missense_variant	Fertile Dutch Cohort	1	0	0	0
C9orf50	chr9:132382605-C-A	missense_variant	Fertile Dutch Cohort	0	0	0	1
C9orf50	chr9:132382763-G-A	missense_variant	Fertile Dutch Cohort	0	0	1	0
C9orf50	chr9:132382823-G-C	missense_variant	Fertile Dutch Cohort	0	0	1	0
CCDC126	chr7:23650965-T-C	missense_variant	Fertile Dutch Cohort	1	0	0	0
CD81	chr11:2417894-G-C	missense_variant	Fertile Dutch Cohort	1	0	0	0
CDC42BPG	chr11:64594568-T-C	missense_variant	GEMINI Cohort	1	0	-	-
CDC42BPG	chr11:64594586-T-C	missense_variant	Geisinger-Regeneron DiscovEHR Cohort	1	0	-	-
CDC42BPG	chr11:64594753-C-G	missense_variant	Fertile Dutch Cohort	1	0	0	0
CDC42BPG	chr11:64595077-G-A	missense_variant	Fertile Dutch Cohort	1	0	0	0
CDC42BPG	chr11:64595079-C-T	missense_variant	Fertile Dutch Cohort	1	0	0	0
CDC42BPG	chr11:64595180-A-G	missense_variant	Fertile Dutch Cohort	0	0	1	0
CDC42BPG	chr11:64595182-C-A	missense_variant	MERGE Cohort	1	0	-	-
CDC42BPG	chr11:64596985-G-A	missense_variant	Fertile Dutch Cohort	1	0	0	0
CDC42BPG	chr11:64597203-T-C	missense_variant	Fertile Dutch Cohort	0	0	1	0
CDC42BPG	chr11:64597308-C-T	missense_variant	GEMINI Cohort	1	0	-	-
CDC42BPG	chr11:64597338-C-T	missense_variant	GEMINI Cohort	1	0	-	-
CDC42BPG	chr11:64597444-G-A	missense_variant	Fertile Dutch Cohort	1	0	0	0
CDC42BPG	chr11:64597497-A-G	missense_variant	Fertile Dutch Cohort	1	0	0	0
CDC42BPG	chr11:64599115-G-A	missense_variant	Fertile Dutch Cohort	2	0	2	0
CDC42BPG	chr11:64599120-C-T	missense_variant	Fertile Dutch Cohort	0	0	1	0
CDC42BPG	chr11:64599168-G-A	missense_variant	Fertile Dutch Cohort	0	0	2	0
CDC42BPG	chr11:64599903-A-T	missense_variant	MERGE Cohort	1	0	-	-
CDC42BPG	chr11:64599911-G-A	missense_variant	Fertile Dutch Cohort	0	0	1	0
CDC42BPG	chr11:64599911-G-A	missense_variant	GEMINI Cohort	1	0	-	-
CDC42BPG	chr11:64599964-G-A	missense_variant	Fertile Dutch Cohort	0	0	1	0
CDC42BPG	chr11:64599964-G-A	missense_variant	MERGE Cohort	1	0	-	-
CDC42BPG	chr11:64600167-C-G	missense_variant	Fertile Dutch Cohort	0	0	1	0
CDC42BPG	chr11:64600193-C-T	missense_variant	Fertile Dutch Cohort	1	0	0	0
CDC42BPG	chr11:64600208-C-A	missense_variant	Fertile Dutch Cohort	0	0	1	0
CDC42BPG	chr11:64600768-G-A	missense_variant	Fertile Dutch Cohort	0	0	1	0
CDC42BPG	chr11:64600783-C-T	missense_variant	GEMINI Cohort	1	0	-	-
CDC42BPG	chr11:64600790-G-A	missense_variant	Fertile Dutch Cohort	2	0	4	0
CDC42BPG	chr11:64601429-G-C	missense_variant	Fertile Dutch Cohort	0	0	1	0
CDC42BPG	chr11:64601785-T-C	missense_variant	Fertile Dutch Cohort	1	0	0	0
CDC42BPG	chr11:64601962-C-T	missense_variant	Fertile Dutch Cohort	1	0	0	0
CDC42BPG	chr11:64601965-G-A	missense_variant	Fertile Dutch Cohort	4	0	1	0
CDC42BPG	chr11:64603901-G-A	missense_variant,splice_region_variant	GEMINI Cohort	1	0	-	-
CDC42BPG	chr11:64605609-C-A	missense_variant	GEMINI Cohort	1	0	-	-
CDC42BPG	chr11:64605621-G-A	missense_variant	Fertile Dutch Cohort	0	0	1	0
CDC42BPG	chr11:64606182-G-A	missense_variant	Fertile Dutch Cohort	1	0	0	0
CDC42BPG	chr11:64606214-G-A	missense_variant	Fertile Dutch Cohort	0	0	1	0
CDC42BPG	chr11:64606287-G-A	missense_variant	Fertile Dutch Cohort	1	0	0	0
CDC42BPG	chr11:64606329-C-T	missense_variant	Fertile Dutch Cohort	0	0	3	0
CDC42BPG	chr11:64606361-A-C	missense_variant	Fertile Dutch Cohort	0	0	1	0
CDC42BPG	chr11:64606521-T-C	missense_variant	Fertile Dutch Cohort	1	0	1	0
CDC42BPG	chr11:64606525-C-T	missense_variant	Fertile Dutch Cohort	0	0	1	0
CDC42BPG	chr11:64606530-G-A	missense_variant	Fertile Dutch Cohort	1	0	0	0
CDC42BPG	chr11:64606560-G-A	missense_variant	Fertile Dutch Cohort	0	0	1	0
CDC42BPG	chr11:64606573-G-A	missense_variant	MERGE Cohort	1	0	-	-
CDC42BPG	chr11:64606626-T-G	missense_variant	Fertile Dutch Cohort	1	0	0	0
CDC42BPG	chr11:64606680-G-A	missense_variant	Fertile Dutch Cohort	1	0	0	0
CDC42BPG	chr11:64606964-T-A	missense_variant	MERGE Cohort	1	0	-	-
CDC42BPG	chr11:64606970-G-A	missense_variant	Fertile Dutch Cohort	0	0	1	0
CDC42BPG	chr11:64606970-G-A	missense_variant	GEMINI Cohort	1	0	-	-
CDC42BPG	chr11:64606997-G-A	missense_variant	Fertile Dutch Cohort	1	0	0	0
CDC42BPG	chr11:64606997-G-T	missense_variant	Fertile Dutch Cohort	0	0	2	0
CDC42BPG	chr11:64607006-C-T	missense_variant	Fertile Dutch Cohort	1	0	0	0
CDC42BPG	chr11:64607601-T-A	missense_variant	Fertile Dutch Cohort	0	0	1	0
CDC42BPG	chr11:64607637-A-G	missense_variant	Fertile Dutch Cohort	1	0	0	0
CDC42BPG	chr11:64607683-C-T	missense_variant	Fertile Dutch Cohort	3	0	4	0
CDC42BPG	chr11:64607721-T-C	missense_variant	GEMINI Cohort	1	0	-	-
CDC42BPG	chr11:64607724-T-C	missense_variant	Fertile Dutch Cohort	2	0	0	0
CDC42BPG	chr11:64607728-C-T	missense_variant	Fertile Dutch Cohort	1	0	0	0
CDC42BPG	chr11:64608072-G-C	missense_variant	Fertile Dutch Cohort	1	0	0	0
CDC42BPG	chr11:64609344-G-A	missense_variant	Fertile Dutch Cohort	0	0	2	0
CDC42BPG	chr11:64609344-G-A	missense_variant	MERGE Cohort	1	0	-	-
CDC5L	chr6:44360465-C-G	missense_variant	GEMINI Cohort	2	0	-	-
CDC5L	chr6:44374106-A-T	missense_variant	MERGE Cohort	1	0	-	-
CDC5L	chr6:44374161-A-C	missense_variant	Fertile Dutch Cohort	1	0	3	0
CDC5L	chr6:44376329-G-T	missense_variant	Fertile Dutch Cohort	1	0	0	0
CDC5L	chr6:44390525-T-A	missense_variant	NIJ/NCL Cohort (Singletons)	1	0	-	-
CDC5L	chr6:44394340-C-G	missense_variant	Fertile Dutch Cohort	0	0	1	0
CDC5L	chr6:44394352-C-T	missense_variant	GEMINI Cohort	1	0	-	-
CDCA8	chr1:38158423-C-T	missense_variant	Fertile Dutch Cohort	0	0	2	0
CDCA8	chr1:38158423-C-T	missense_variant	MERGE Cohort	1	0	-	-
CDCA8	chr1:38158684-A-G	missense_variant	MERGE Cohort	1	0	-	-
CDCA8	chr1:38171234-G-A	missense_variant	Fertile Dutch Cohort	1	0	1	0
CDK5RAP2	chr9:123165153-C-A	missense_variant	Fertile Dutch Cohort	1	0	0	0
CDK5RAP2	chr9:123201986-T-C	missense_variant	Fertile Dutch Cohort	1	0	0	0
CDK5RAP2	chr9:123216101-A-C	missense_variant	Fertile Dutch Cohort	0	0	1	0
CDK5RAP2	chr9:123298680-G-A	missense_variant	Fertile Dutch Cohort	0	0	1	0
CDK5RAP2	chr9:123298740-A-G	missense_variant	Fertile Dutch Cohort	1	0	0	0
CDK5RAP2	chr9:123298762-C-T	missense_variant	Fertile Dutch Cohort	1	0	0	0
CDK5RAP2	chr9:123298770-G-T	missense_variant	Fertile Dutch Cohort	1	0	0	0
CDK5RAP2	chr9:123298800-A-T	missense_variant	Fertile Dutch Cohort	0	0	1	0
CDK5RAP2	chr9:123313108-G-C	missense_variant	MERGE Cohort	1	0	-	-
CDK5RAP2	chr9:123330621-C-G	missense_variant	Fertile Dutch Cohort	0	0	1	0
CDK5RAP2	chr9:123330621-C-T	missense_variant	GEMINI Cohort	1	0	-	-
CDK5RAP2	chr9:123330622-G-A	missense_variant	Fertile Dutch Cohort	0	0	1	0
CELSR2	chr1:109793347-C-G	missense_variant	Fertile Dutch Cohort	1	0	2	0
CELSR2	chr1:109793377-A-C	missense_variant	Fertile Dutch Cohort	0	0	1	0
CELSR2	chr1:109793377-A-C	missense_variant	MERGE Cohort	1	0	-	-
CELSR2	chr1:109793402-T-A	missense_variant	Fertile Dutch Cohort	1	0	0	0
CELSR2	chr1:109793459-G-A	missense_variant	Fertile Dutch Cohort	0	0	1	0
CELSR2	chr1:109793503-C-G	missense_variant	Fertile Dutch Cohort	1	0	0	0
CELSR2	chr1:109793516-T-G	missense_variant	Fertile Dutch Cohort	1	0	0	0
CELSR2	chr1:109793518-G-T	missense_variant	Fertile Dutch Cohort	1	0	1	0
CELSR2	chr1:109793545-A-G	missense_variant	Fertile Dutch Cohort	1	0	0	0
CELSR2	chr1:109793590-A-G	missense_variant	GEMINI Cohort	1	0	-	-
CELSR2	chr1:109793731-C-A	missense_variant	Fertile Dutch Cohort	1	0	2	0
CELSR2	chr1:109793732-C-G	missense_variant	GEMINI Cohort	1	0	-	-
CELSR2	chr1:109793734-C-T	missense_variant	MERGE Cohort	1	0	-	-
CELSR2	chr1:109793735-G-C	missense_variant	Fertile Dutch Cohort	2	0	0	0
CELSR2	chr1:109793822-G-T	missense_variant	Fertile Dutch Cohort	1	0	0	0
CELSR2	chr1:109793837-G-A	missense_variant	Fertile Dutch Cohort	0	0	1	0
CELSR2	chr1:109793846-C-T	missense_variant	Fertile Dutch Cohort	1	0	0	0
CELSR2	chr1:109794038-A-T	missense_variant	Fertile Dutch Cohort	0	0	1	0
CELSR2	chr1:109794092-A-G	missense_variant	Fertile Dutch Cohort	0	0	1	0
CELSR2	chr1:109794112-A-C	missense_variant	Fertile Dutch Cohort	0	0	1	0
CELSR2	chr1:109794178-G-T	missense_variant	Fertile Dutch Cohort	0	0	1	0
CELSR2	chr1:109794229-T-C	missense_variant	Fertile Dutch Cohort	1	0	0	0
CELSR2	chr1:109794253-G-A	missense_variant	Fertile Dutch Cohort	1	0	1	0
CELSR2	chr1:109794295-G-A	missense_variant	Fertile Dutch Cohort	1	0	0	0
CELSR2	chr1:109794463-C-T	missense_variant	Fertile Dutch Cohort	0	0	1	0
CELSR2	chr1:109794479-C-T	missense_variant	Fertile Dutch Cohort	0	0	2	0
CELSR2	chr1:109794560-A-G	missense_variant	Fertile Dutch Cohort	1	0	0	0
CELSR2	chr1:109794610-C-T	missense_variant	Fertile Dutch Cohort	0	0	1	0
CELSR2	chr1:109794611-G-A	missense_variant	Fertile Dutch Cohort	1	0	1	0
CELSR2	chr1:109794737-G-A	missense_variant	Fertile Dutch Cohort	0	0	1	0
CELSR2	chr1:109794790-C-G	missense_variant	MERGE Cohort	1	0	-	-
CELSR2	chr1:109794940-A-G	missense_variant	Fertile Dutch Cohort	0	0	1	0
CELSR2	chr1:109794982-G-A	missense_variant	Fertile Dutch Cohort	0	0	1	0
CELSR2	chr1:109794982-G-A	missense_variant	GEMINI Cohort	1	0	-	-
CELSR2	chr1:109794982-G-A	missense_variant	NIJ/NCL Cohort (Singletons)	1	0	-	-
CELSR2	chr1:109795021-G-A	missense_variant	Fertile Dutch Cohort	1	0	0	0
CELSR2	chr1:109795063-C-T	missense_variant	Fertile Dutch Cohort	1	0	0	0
CELSR2	chr1:109795183-G-A	missense_variant	Fertile Dutch Cohort	0	0	1	0
CELSR2	chr1:109795318-G-A	missense_variant	Fertile Dutch Cohort	0	0	1	0
CELSR2	chr1:109795343-G-A	missense_variant	Fertile Dutch Cohort	1	0	0	0
CELSR2	chr1:109795351-G-A	missense_variant	GEMINI Cohort	1	0	-	-
CELSR2	chr1:109795375-T-C	missense_variant	Fertile Dutch Cohort	1	0	0	0
CELSR2	chr1:109795555-A-G	missense_variant	Fertile Dutch Cohort	1	0	0	0
CELSR2	chr1:109795666-C-T	missense_variant	Fertile Dutch Cohort	2	0	2	0
CELSR2	chr1:109795667-G-A	missense_variant	Fertile Dutch Cohort	0	0	2	0
CELSR2	chr1:109795735-C-T	missense_variant	Fertile Dutch Cohort	0	0	1	0
CELSR2	chr1:109795748-G-A	missense_variant	Fertile Dutch Cohort	3	0	0	0
CELSR2	chr1:109795810-C-T	missense_variant	Fertile Dutch Cohort	1	0	0	0
CELSR2	chr1:109795811-G-A	missense_variant	Fertile Dutch Cohort	1	0	0	0
CELSR2	chr1:109795814-C-T	missense_variant	Fertile Dutch Cohort	0	0	1	0
CELSR2	chr1:109795832-G-A	missense_variant	Fertile Dutch Cohort	1	0	0	0
CELSR2	chr1:109795844-G-A	missense_variant	Fertile Dutch Cohort	0	0	1	0
CELSR2	chr1:109795844-G-A	missense_variant	MERGE Cohort	1	0	-	-
CELSR2	chr1:109795958-G-A	missense_variant	Fertile Dutch Cohort	1	0	1	0
CELSR2	chr1:109795995-G-A	missense_variant	Fertile Dutch Cohort	1	0	0	0
CELSR2	chr1:109801090-G-A	missense_variant	Fertile Dutch Cohort	1	0	0	0
CELSR2	chr1:109801513-CCT-	nonframeshift deletion	Geisinger-Regeneron DiscovEHR Cohort	1	0	-	-
CELSR2	chr1:109801545-C-T	missense_variant	GEMINI Cohort	1	0	-	-
CELSR2	chr1:109801578-G-A	missense_variant	Fertile Dutch Cohort	1	0	1	0
CELSR2	chr1:109801639-C-T	missense_variant	Fertile Dutch Cohort	0	0	1	0
CELSR2	chr1:109801639-C-T	missense_variant	MERGE Cohort	2	0	-	-
CELSR2	chr1:109803693-G-A	missense_variant	Fertile Dutch Cohort	0	0	2	0
CELSR2	chr1:109803729-A-G	missense_variant	Fertile Dutch Cohort	2	0	1	0
CELSR2	chr1:109803786-G-A	missense_variant	Fertile Dutch Cohort	0	0	2	0
CELSR2	chr1:109803786-G-A	missense_variant	NIJ/NCL Cohort (Singletons)	1	0	-	-
CELSR2	chr1:109803793-C-G	missense_variant	Fertile Dutch Cohort	0	0	1	0
CELSR2	chr1:109804451-C-T	missense_variant	Fertile Dutch Cohort	1	0	0	0
CELSR2	chr1:109804459-G-A	missense_variant	Fertile Dutch Cohort	1	0	0	0
CELSR2	chr1:109804465-G-A	missense_variant	Fertile Dutch Cohort	3	0	5	0
CELSR2	chr1:109804485-G-C	missense_variant	Fertile Dutch Cohort	0	0	1	0
CELSR2	chr1:109804510-T-G	missense_variant	Fertile Dutch Cohort	0	0	1	0
CELSR2	chr1:109804930-C-T	missense_variant	GEMINI Cohort	1	0	-	-
CELSR2	chr1:109804973-T-C	missense_variant	Fertile Dutch Cohort	1	0	0	0
CELSR2	chr1:109805008-G-A	missense_variant	Fertile Dutch Cohort	2	0	2	0
CELSR2	chr1:109805567-A-G	missense_variant	Fertile Dutch Cohort	0	0	1	0
CELSR2	chr1:109805577-A-G	missense_variant	NIJ/NCL Cohort (Singletons)	1	0	-	-
CELSR2	chr1:109805850-G-A	missense_variant	Fertile Dutch Cohort	0	0	1	0
CELSR2	chr1:109806338-G-A	missense_variant	GEMINI Cohort	1	0	-	-
CELSR2	chr1:109806727-G-A	missense_variant	Fertile Dutch Cohort	0	0	1	0
CELSR2	chr1:109807098-C-T	missense_variant	Fertile Dutch Cohort	0	0	1	0
CELSR2	chr1:109807532-C-T	missense_variant	Fertile Dutch Cohort	0	0	1	0
CELSR2	chr1:109807567-A-C	missense_variant	Fertile Dutch Cohort	2	0	2	0
CELSR2	chr1:109808483-C-T	missense_variant	Fertile Dutch Cohort	1	0	0	0
CELSR2	chr1:109808754-T-C	missense_variant	MERGE Cohort	1	0	-	-
CELSR2	chr1:109808796-C-T	missense_variant	Fertile Dutch Cohort	0	0	1	0
CELSR2	chr1:109810518-T-C	missense_variant	Fertile Dutch Cohort	3	0	0	0
CELSR2	chr1:109810548-G-C	missense_variant	Fertile Dutch Cohort	0	0	1	0
CELSR2	chr1:109810584-G-T	missense_variant	Fertile Dutch Cohort	0	0	1	0
CELSR2	chr1:109810605-G-T	missense_variant	Fertile Dutch Cohort	1	0	0	0
CELSR2	chr1:109810611-C-T	missense_variant	Fertile Dutch Cohort	1	0	0	0
CELSR2	chr1:109811378-C-G	missense_variant	Fertile Dutch Cohort	1	0	0	0
CELSR2	chr1:109811555-C-T	missense_variant	Fertile Dutch Cohort	1	0	0	0
CELSR2	chr1:109811741-C-A	missense_variant	Fertile Dutch Cohort	0	0	1	0
CELSR2	chr1:109811794-C-T	missense_variant	Fertile Dutch Cohort	1	0	0	0
CELSR2	chr1:109811806-C-T	missense_variant	MERGE Cohort	1	0	-	-
CELSR2	chr1:109811845-G-A	missense_variant	Fertile Dutch Cohort	3	0	1	0
CELSR2	chr1:109811892-C-A	missense_variant	Fertile Dutch Cohort	0	0	1	0
CELSR2	chr1:109811894-C-A	missense_variant	GEMINI Cohort	1	0	-	-
CELSR2	chr1:109812056-C-T	missense_variant	Fertile Dutch Cohort	1	0	0	0
CELSR2	chr1:109812060-C-G	missense_variant	Fertile Dutch Cohort	0	0	1	0
CELSR2	chr1:109812174-G-A	missense_variant	Fertile Dutch Cohort	1	0	0	0
CELSR2	chr1:109812201-A-G	missense_variant	Fertile Dutch Cohort	2	0	1	0
CELSR2	chr1:109812380-G-C	missense_variant	MERGE Cohort	1	0	-	-
CELSR2	chr1:109812618-C-T	missense_variant	MERGE Cohort	1	0	-	-
CELSR2	chr1:109812652-G-C	missense_variant	Fertile Dutch Cohort	1	0	0	0
CELSR2	chr1:109813147-G-C	missense_variant	Fertile Dutch Cohort	0	0	1	0
CELSR2	chr1:109813153-C-T	missense_variant	Fertile Dutch Cohort	4	0	0	0
CELSR2	chr1:109813168-G-A	missense_variant	Fertile Dutch Cohort	3	0	1	0
CELSR2	chr1:109813178-G-A	missense_variant	Fertile Dutch Cohort	0	0	1	0
CELSR2	chr1:109813196-G-T	missense_variant	Fertile Dutch Cohort	3	0	3	0
CELSR2	chr1:109813210-G-A	missense_variant	Fertile Dutch Cohort	2	0	0	0
CELSR2	chr1:109813561-G-T	missense_variant	Fertile Dutch Cohort	0	0	1	0
CELSR2	chr1:109813581-G-A	missense_variant	MERGE Cohort	1	0	-	-
CELSR2	chr1:109813612-A-G	missense_variant	GEMINI Cohort	1	0	-	-
CELSR2	chr1:109813861-T-C	missense_variant	GEMINI Cohort	1	0	-	-
CELSR2	chr1:109813869-C-T	missense_variant	Fertile Dutch Cohort	0	0	1	0
CELSR2	chr1:109814082-A-G	missense_variant	GEMINI Cohort	1	0	-	-
CELSR2	chr1:109814105-T-C	missense_variant	Fertile Dutch Cohort	0	0	1	0
CELSR2	chr1:109816185-T-TCCCCCCCCC	inframe_insertion	MERGE Cohort	1	0	-	-
CHST12	chr7:2472963-T-C	missense_variant	Fertile Dutch Cohort	0	0	1	0
CHST12	chr7:2472977-C-G	missense_variant	Fertile Dutch Cohort	1	0	0	0
CHST12	chr7:2473039-C-G	missense_variant	Fertile Dutch Cohort	0	0	1	0
CHST12	chr7:2473128-C-T	missense_variant	Fertile Dutch Cohort	0	0	1	0
CHST4	chr16:71570704-C-T	missense_variant	Fertile Dutch Cohort	1	0	0	0
CHST4	chr16:71570734-C-T	missense_variant	Fertile Dutch Cohort	2	0	0	0
CHST4	chr16:71570752-G-A	missense_variant	Fertile Dutch Cohort	1	0	0	0
CHST4	chr16:71570863-C-G	missense_variant	MERGE Cohort	1	0	-	-
CHST4	chr16:71570864-G-A	missense_variant	Fertile Dutch Cohort	1	0	0	0
CHST4	chr16:71570881-GTCT-G	inframe_deletion	MERGE Cohort	1	0	-	-
CHST4	chr16:71570893-G-A	missense_variant	MERGE Cohort	1	0	-	-
CHST4	chr16:71570948-T-C	missense_variant	Fertile Dutch Cohort	1	0	0	0
CHST4	chr16:71570984-C-T	missense_variant	Fertile Dutch Cohort	2	0	0	0
CHST4	chr16:71571025-C-T	missense_variant	Fertile Dutch Cohort	0	0	1	0
CHST4	chr16:71571044-T-C	missense_variant	Fertile Dutch Cohort	1	0	0	0
CHST4	chr16:71571085-C-T	missense_variant	Fertile Dutch Cohort	0	0	1	0
CHST4	chr16:71571119-G-A	missense_variant	Fertile Dutch Cohort	1	0	1	0
CHST4	chr16:71571146-C-T	missense_variant	Fertile Dutch Cohort	1	0	0	0
CHST4	chr16:71571199-C-A	missense_variant	Fertile Dutch Cohort	1	0	0	0
CHST4	chr16:71571208-G-A	missense_variant	Fertile Dutch Cohort	1	0	0	0
CHST4	chr16:71571214-C-T	missense_variant	MERGE Cohort	1	0	-	-
CNOT4	chr7:135078768-T-A	missense_variant	NIJ/NCL Cohort (Singletons)	1	0	-	-
CNOT4	chr7:135078984-T-A	missense_variant	GEMINI Cohort	1	0	-	-
CNOT4	chr7:135079002-G-A	missense_variant	GEMINI Cohort	1	0	-	-
CNOT4	chr7:135099117-C-A	missense_variant	Fertile Dutch Cohort	1	0	0	0
CNOT4	chr7:135099974-T-C	missense_variant	Fertile Dutch Cohort	0	0	1	0
CNOT4	chr7:135099974-T-C	missense_variant	MERGE Cohort	1	0	-	-
CNOT4	chr7:135106946-C-T	missense_variant	Fertile Dutch Cohort	0	0	1	0
CNOT4	chr7:135123017-C-A	missense_variant	Fertile Dutch Cohort	0	0	1	0
COLGALT2	chr1:183913372-A-C	missense_variant	Fertile Dutch Cohort	1	0	0	0
COLGALT2	chr1:183914637-G-C	missense_variant	Fertile Dutch Cohort	0	0	1	0
COLGALT2	chr1:183914639-T-G	missense_variant	Fertile Dutch Cohort	1	0	1	0
COLGALT2	chr1:183914648-C-T	missense_variant	Fertile Dutch Cohort	0	0	1	0
COLGALT2	chr1:183920196-G-A	missense_variant	Italian Cohort	1	0	-	-
COLGALT2	chr1:183933122-A-G	missense_variant	Fertile Dutch Cohort	0	0	1	0
COLGALT2	chr1:183938412-T-C	missense_variant	Fertile Dutch Cohort	1	0	0	0
COLGALT2	chr1:183938423-G-A	missense_variant	Fertile Dutch Cohort	1	0	1	0
COLGALT2	chr1:183938432-A-G	missense_variant	MERGE Cohort	1	0	-	-
COLGALT2	chr1:183938468-G-C	missense_variant	Fertile Dutch Cohort	1	0	0	0
COLGALT2	chr1:183938469-G-A	missense_variant	Fertile Dutch Cohort	0	0	1	0
COLGALT2	chr1:183938541-C-T	missense_variant	MERGE Cohort	1	0	-	-
COLGALT2	chr1:183942833-T-C	missense_variant	Fertile Dutch Cohort	1	0	0	0
COLGALT2	chr1:183944283-A-G	missense_variant	Fertile Dutch Cohort	0	0	1	0
COLGALT2	chr1:183944329-C-T	missense_variant	Fertile Dutch Cohort	1	0	0	0
COLGALT2	chr1:183947548-G-T	missense_variant	MERGE Cohort	1	0	-	-
COLGALT2	chr1:184006262-C-T	missense_variant	Fertile Dutch Cohort	1	0	0	0
CP	chr3:148894054-G-T	missense_variant	Fertile Dutch Cohort	2	0	0	0
CP	chr3:148894141-A-G	missense_variant	Fertile Dutch Cohort	0	0	1	0
CP	chr3:148894151-A-G	missense_variant	Fertile Dutch Cohort	0	0	1	0
CP	chr3:148895658-A-G	missense_variant	Fertile Dutch Cohort	0	0	1	0
CP	chr3:148895659-C-T	missense_variant	Fertile Dutch Cohort	9	0	0	0
CP	chr3:148896282-T-G	missense_variant	Fertile Dutch Cohort	0	0	1	0
CP	chr3:148896384-A-T	missense_variant	Fertile Dutch Cohort	0	0	1	0
CP	chr3:148896399-A-G	missense_variant	Fertile Dutch Cohort	1	0	0	0
CP	chr3:148896405-C-T	missense_variant	Fertile Dutch Cohort	0	0	1	0
CP	chr3:148896414-A-G	missense_variant	Fertile Dutch Cohort	1	0	0	0
CP	chr3:148899855-G-A	missense_variant	Fertile Dutch Cohort	0	0	3	0
CP	chr3:148901331-C-T	missense_variant	Fertile Dutch Cohort	0	0	1	0
CP	chr3:148903111-A-G	missense_variant	Fertile Dutch Cohort	0	0	1	0
CP	chr3:148903213-G-A	missense_variant	Fertile Dutch Cohort	0	0	2	0
CP	chr3:148904319-G-A	missense_variant	Fertile Dutch Cohort	0	0	1	0
CP	chr3:148905925-A-G	missense_variant	Fertile Dutch Cohort	1	0	0	0
CP	chr3:148905928-A-G	missense_variant	Fertile Dutch Cohort	0	0	1	0
CP	chr3:148905940-T-C	missense_variant	Fertile Dutch Cohort	0	0	3	0
CP	chr3:148905977-T-C	missense_variant	MERGE Cohort	1	0	-	-
CP	chr3:148916172-T-A	missense_variant	Fertile Dutch Cohort	0	0	1	0
CP	chr3:148916356-G-A	missense_variant	Fertile Dutch Cohort	1	0	0	0
CP	chr3:148917541-C-T	missense_variant	GEMINI Cohort	1	0	-	-
CP	chr3:148917601-T-C	missense_variant	Fertile Dutch Cohort	1	0	0	0
CP	chr3:148917609-G-C	missense_variant	Fertile Dutch Cohort	1	0	0	0
CP	chr3:148917649-G-C	missense_variant,splice_region_variant	Fertile Dutch Cohort	2	0	0	0
CP	chr3:148919930-C-G	missense_variant	Fertile Dutch Cohort	1	0	0	0
CP	chr3:148919972-T-C	missense_variant	Fertile Dutch Cohort	1	0	0	0
CP	chr3:148924037-T-C	missense_variant	Fertile Dutch Cohort	0	0	1	0
CP	chr3:148924115-C-T	missense_variant	Fertile Dutch Cohort	1	0	0	0
CP	chr3:148925234-G-A	missense_variant	Fertile Dutch Cohort	0	0	1	0
CP	chr3:148925240-G-C	missense_variant	Fertile Dutch Cohort	1	0	0	0
CP	chr3:148925395-C-G	missense_variant	Fertile Dutch Cohort	1	0	0	0
CP	chr3:148927995-A-G	missense_variant	MERGE Cohort	1	0	-	-
CP	chr3:148928100-T-G	missense_variant	Fertile Dutch Cohort	1	0	1	0
CP	chr3:148930308-G-C	missense_variant	Fertile Dutch Cohort	1	0	0	0
CP	chr3:148930373-G-A	missense_variant	Fertile Dutch Cohort	1	0	0	0
CP	chr3:148930417-T-C	missense_variant	Fertile Dutch Cohort	0	0	1	0
CP	chr3:148930444-A-G	missense_variant	Fertile Dutch Cohort	2	0	0	0
CP	chr3:148930446-T-G	missense_variant	Fertile Dutch Cohort	0	0	2	0
CP	chr3:148939506-T-C	missense_variant	Fertile Dutch Cohort	0	0	2	0
CRHR1	chr17:43884463-G-A	missense_variant,splice_region_variant	MERGE Cohort	1	0	-	-
CRHR1	chr17:43893940-A-G	missense_variant	Fertile Dutch Cohort	1	0	0	0
CRHR1	chr17:43898732-C-T	missense_variant	Fertile Dutch Cohort	0	0	1	0
CRHR1	chr17:43907468-G-A	missense_variant	Fertile Dutch Cohort	0	0	1	0
CRHR1	chr17:43907865-T-C	missense_variant	Fertile Dutch Cohort	0	0	1	0
CRHR1	chr17:43907892-C-T	missense_variant	Fertile Dutch Cohort	1	0	0	0
CRHR1	chr17:43907916-T-C	missense_variant	Fertile Dutch Cohort	0	0	1	0
CRHR1	chr17:43910532-T-C	missense_variant	MERGE Cohort	1	0	-	-
CRHR1	chr17:43910554-G-A	missense_variant	Fertile Dutch Cohort	0	0	1	0
CRHR1	chr17:43911144-G-T	missense_variant	Fertile Dutch Cohort	0	0	1	0
CRHR1	chr17:43911377-T-C	missense_variant	Fertile Dutch Cohort	1	0	0	0
CRHR1	chr17:43912020-C-T	missense_variant	Fertile Dutch Cohort	1	0	0	0
CRHR1	chr17:43912067-G-A	missense_variant	Fertile Dutch Cohort	1	0	0	0
CSTF3	chr11:33106671-C-T	missense_variant	MERGE Cohort	1	0	-	-
CWC27	chr5:64064980-A-G	missense_variant	MERGE Cohort	1	0	-	-
CWC27	chr5:64077772-A-G	missense_variant	Fertile Dutch Cohort	0	0	1	0
CWC27	chr5:64096094-A-G	missense_variant	Fertile Dutch Cohort	0	0	1	0
CWC27	chr5:64096121-A-T	missense_variant	Fertile Dutch Cohort	1	0	0	0
CXXC11	chr2:242814090-A-T	missense_variant	Fertile Dutch Cohort	1	0	0	0
CYP4F12	chr19:15789087-A-G	missense_variant	GEMINI Cohort	1	0	-	-
CYP4F12	chr19:15789122-T-G	missense_variant	Fertile Dutch Cohort	1	0	0	0
CYP4F12	chr19:15789149-G-A	missense_variant	Fertile Dutch Cohort	1	0	0	0
CYP4F12	chr19:15789149-G-T	missense_variant	Fertile Dutch Cohort	0	0	3	0
CYP4F12	chr19:15794455-C-G	missense_variant	Fertile Dutch Cohort	1	0	0	0
CYP4F12	chr19:15795647-T-C	missense_variant	Fertile Dutch Cohort	1	0	0	0
CYP4F12	chr19:15795666-C-T	missense_variant	Fertile Dutch Cohort	1	0	0	0
CYP4F12	chr19:15806781-G-T	missense_variant	Fertile Dutch Cohort	1	0	1	0
CYP4F12	chr19:15806829-G-A	missense_variant	MERGE Cohort	1	0	-	-
CYP4F12	chr19:15806844-A-T	missense_variant	Fertile Dutch Cohort	1	0	0	0
CYP4F12	chr19:15807255-C-T	missense_variant	Fertile Dutch Cohort	0	0	1	0
CYP4F12	chr19:15807729-G-T	missense_variant	Fertile Dutch Cohort	0	0	1	0
DEPDC7	chr11:33047256-T-C	missense_variant	Fertile Dutch Cohort	1	0	0	0
DEPDC7	chr11:33047282-G-C	missense_variant	Fertile Dutch Cohort	1	0	0	0
DEPDC7	chr11:33047388-G-C	missense_variant	Fertile Dutch Cohort	0	0	1	0
DEPDC7	chr11:33047459-G-A	missense_variant	Fertile Dutch Cohort	1	0	0	0
DEPDC7	chr11:33052941-C-T	missense_variant	Fertile Dutch Cohort	1	0	0	0
DEPDC7	chr11:33053989-G-A	missense_variant	Fertile Dutch Cohort	1	0	1	1
DEPDC7	chr11:33054295-C-A	missense_variant	Fertile Dutch Cohort	1	0	0	0
DEPDC7	chr11:33054438-C-G	missense_variant	Fertile Dutch Cohort	1	0	0	0
DEPDC7	chr11:33054484-A-C	missense_variant	Fertile Dutch Cohort	1	0	0	0
DHX36	chr3:153994645-A-G	missense_variant	Fertile Dutch Cohort	1	0	0	0
DHX36	chr3:153998428-C-G	missense_variant	MERGE Cohort	1	0	-	-
DHX36	chr3:153998440-T-C	missense_variant	Fertile Dutch Cohort	1	0	0	0
DHX36	chr3:154002614-C-G	missense_variant	Fertile Dutch Cohort	1	0	2	0
DHX36	chr3:154002716-C-T	missense_variant	Fertile Dutch Cohort	1	0	0	0
DHX36	chr3:154021137-C-T	missense_variant	Fertile Dutch Cohort	0	0	1	0
DHX36	chr3:154021160-G-A	missense_variant	MERGE Cohort	1	0	-	-
DHX36	chr3:154021179-T-C	missense_variant	Fertile Dutch Cohort	1	0	1	0
DHX36	chr3:154021181-T-A	missense_variant	Fertile Dutch Cohort	0	0	1	0
DHX36	chr3:154021190-G-A	missense_variant	Fertile Dutch Cohort	1	0	0	0
DHX36	chr3:154022645-A-G	missense_variant	Fertile Dutch Cohort	0	0	1	0
DHX36	chr3:154022916-G-A	missense_variant	Fertile Dutch Cohort	1	0	0	0
DHX36	chr3:154022938-C-A	missense_variant	Fertile Dutch Cohort	0	0	1	0
DHX36	chr3:154042006-G-A	missense_variant	GEMINI Cohort	1	0	-	-
DHX36	chr3:154042024-T-C	missense_variant	MERGE Cohort	1	0	-	-
DNAJC2	chr7:102956297-A-T	missense_variant	MERGE Cohort	1	0	-	-
DNAJC2	chr7:102962392-C-T	missense_variant	Fertile Dutch Cohort	1	0	0	0
EMILIN1	chr2:27303051-T-C	missense_variant	Fertile Dutch Cohort	0	0	1	0
EMILIN1	chr2:27303117-C-A	missense_variant	Fertile Dutch Cohort	0	0	1	0
EMILIN1	chr2:27303616-C-T	missense_variant	Fertile Dutch Cohort	1	0	0	0
EMILIN1	chr2:27303640-A-G	missense_variant	Fertile Dutch Cohort	0	0	1	0
EMILIN1	chr2:27303656-T-G	missense_variant	MERGE Cohort	1	0	-	-
EMILIN1	chr2:27303665-G-C	missense_variant	MERGE Cohort	1	0	-	-
EMILIN1	chr2:27303679-T-C	missense_variant	Fertile Dutch Cohort	1	0	0	0
EMILIN1	chr2:27305002-T-C	missense_variant	Fertile Dutch Cohort	1	0	0	0
EMILIN1	chr2:27308055-T-A	missense_variant	Fertile Dutch Cohort	1	0	0	0
EMILIN1	chr2:27308085-G-A	missense_variant	Fertile Dutch Cohort	0	0	1	0
EMILIN1	chr2:27308112-T-G	missense_variant	MERGE Cohort	1	0	-	-
EMILIN1	chr2:27308117-T-G	missense_variant	MERGE Cohort	1	0	-	-
EMILIN1	chr2:27308599-G-A	missense_variant	Fertile Dutch Cohort	1	0	0	0
EMILIN1	chr2:27308677-G-A	missense_variant	Fertile Dutch Cohort	0	0	1	0
EMILIN1	chr2:27308752-A-C	missense_variant	Fertile Dutch Cohort	0	0	1	0
EMILIN1	chr2:27308855-A-G	missense_variant	Fertile Dutch Cohort	1	0	0	0
EMP1	chr12:13364466-A-G	missense_variant	Fertile Dutch Cohort	0	0	1	0
EMP1	chr12:13364502-T-A	missense_variant	Fertile Dutch Cohort	1	0	0	0
EMP1	chr12:13366653-A-G	missense_variant	Fertile Dutch Cohort	0	0	1	0
EMP1	chr12:13366750-T-C	missense_variant	Fertile Dutch Cohort	1	0	0	0
EMP1	chr12:13367510-A-G	missense_variant	Fertile Dutch Cohort	0	0	1	0
EMP1	chr12:13367603-A-T	missense_variant	Fertile Dutch Cohort	1	0	0	0
ERG	chr21:39755351-G-C	missense_variant	Fertile Dutch Cohort	0	0	3	0
ERG	chr21:39755351-G-C	missense_variant	Geisinger-Regeneron DiscovEHR Cohort	1	0	-	-
ERG	chr21:39755729-C-T	missense_variant	Fertile Dutch Cohort	1	0	0	0
ERG	chr21:39755740-G-A	missense_variant	Fertile Dutch Cohort	1	0	1	0
ERG	chr21:39755742-C-T	missense_variant	Fertile Dutch Cohort	0	0	1	0
ERG	chr21:39762931-C-T	missense_variant	Fertile Dutch Cohort	0	0	1	0
ERG	chr21:39762932-G-A	missense_variant	Fertile Dutch Cohort	1	0	0	0
ERG	chr21:39774503-G-A	missense_variant	Fertile Dutch Cohort	1	0	0	0
ERG	chr21:39775583-G-A	missense_variant	Fertile Dutch Cohort	1	0	0	0
ERG	chr21:39795347-C-T	missense_variant	Fertile Dutch Cohort	1	0	0	0
ERG	chr21:39795353-G-A	missense_variant	Fertile Dutch Cohort	0	0	1	0
ERG	chr21:39795361-G-A	missense_variant	Fertile Dutch Cohort	1	0	0	0
EVC	chr4:5747001--T	missense_variant	Fertile Dutch Cohort	1	0	2	0
EXOSC10	chr1:11139775-A-G	missense_variant	Fertile Dutch Cohort	0	0	1	0
EXOSC10	chr1:11139830-G-A	missense_variant	Fertile Dutch Cohort	0	0	2	0
EXOSC10	chr1:11140565-T-C	missense_variant	Fertile Dutch Cohort	0	0	1	0
EXOSC10	chr1:11140842-C-T	missense_variant	Fertile Dutch Cohort	1	0	0	0
EXOSC10	chr1:11141146-C-G	missense_variant	GEMINI Cohort	1	0	-	-
EXOSC10	chr1:11141204-G-A	missense_variant	Fertile Dutch Cohort	0	0	1	0
EXOSC10	chr1:11141260-T-A	missense_variant	Fertile Dutch Cohort	1	0	2	0
EXOSC10	chr1:11141263-C-T	missense_variant	Fertile Dutch Cohort	0	0	1	0
EXOSC10	chr1:11141266-G-A	missense_variant	Fertile Dutch Cohort	0	0	1	0
EXOSC10	chr1:11141278-A-T	missense_variant	Fertile Dutch Cohort	1	0	0	0
EXOSC10	chr1:11141284-T-C	missense_variant	Fertile Dutch Cohort	3	0	3	0
EXOSC10	chr1:11142790-T-A	missense_variant	Fertile Dutch Cohort	1	0	0	0
EXOSC10	chr1:11142869-T-C	missense_variant	Fertile Dutch Cohort	0	0	1	0
EXOSC10	chr1:11142886-C-T	missense_variant	Fertile Dutch Cohort	0	0	1	0
EXOSC10	chr1:11142922-G-A	missense_variant	Fertile Dutch Cohort	2	0	3	0
EXOSC10	chr1:11147519-G-C	missense_variant	Fertile Dutch Cohort	1	0	0	0
EXOSC10	chr1:11147531-T-G	missense_variant	Fertile Dutch Cohort	0	0	1	0
EXOSC10	chr1:11147557-C-T	missense_variant	NIJ/NCL Cohort (Singletons)	1	0	-	-
EXOSC10	chr1:11147593-C-T	missense_variant	Fertile Dutch Cohort	2	0	0	0
EXOSC10	chr1:11147872-A-C	missense_variant	MERGE Cohort	1	0	-	-
EXOSC10	chr1:11147945-G-A	missense_variant	Fertile Dutch Cohort	1	0	0	0
EXOSC10	chr1:11148245-G-T	missense_variant	Fertile Dutch Cohort	1	0	0	0
EXOSC10	chr1:11151136-T-C	missense_variant	Fertile Dutch Cohort	1	0	0	0
EXOSC10	chr1:11151142-A-C	missense_variant	Fertile Dutch Cohort	3	0	2	0
EXOSC10	chr1:11151169-C-T	missense_variant	Fertile Dutch Cohort	0	0	2	0
EXOSC10	chr1:11151175-A-G	missense_variant	Fertile Dutch Cohort	2	0	0	0
EXOSC10	chr1:11151653-C-T	missense_variant,splice_region_variant	GEMINI Cohort	1	0	-	-
EXOSC10	chr1:11158153-C-T	missense_variant	MERGE Cohort	1	0	-	-
EXOSC10	chr1:11158155-C-G	missense_variant	Fertile Dutch Cohort	0	0	1	0
EXOSC10	chr1:11158158-A-T	missense_variant	GEMINI Cohort	1	0	-	-
F13B	chr1:197009652-C-A	missense_variant,splice_region_variant	Fertile Dutch Cohort	0	0	1	0
F13B	chr1:197009659-T-C	missense_variant	Fertile Dutch Cohort	1	0	0	0
F13B	chr1:197009689-C-T	missense_variant	Fertile Dutch Cohort	0	0	0	1
F13B	chr1:197009779-C-T	missense_variant	Fertile Dutch Cohort	1	0	0	0
F13B	chr1:197009814-T-G	missense_variant	Fertile Dutch Cohort	1	0	0	0
F13B	chr1:197019835-A-C	missense_variant	MERGE Cohort	1	0	-	-
F13B	chr1:197019889-A-G	missense_variant	MERGE Cohort	1	0	-	-
F13B	chr1:197019901-T-C	missense_variant	Fertile Dutch Cohort	1	0	0	0
F13B	chr1:197019913-T-A	missense_variant	Fertile Dutch Cohort	0	0	1	0
F13B	chr1:197021812-C-G	missense_variant	Fertile Dutch Cohort	1	0	1	0
F13B	chr1:197021913-T-C	missense_variant	Fertile Dutch Cohort	0	0	1	0
F13B	chr1:197024982-G-C	missense_variant	Fertile Dutch Cohort	0	0	1	0
F13B	chr1:197025003-G-A	missense_variant	Fertile Dutch Cohort	1	0	0	0
F13B	chr1:197026173-C-T	missense_variant	Fertile Dutch Cohort	0	0	1	0
F13B	chr1:197026281-C-T	missense_variant	Fertile Dutch Cohort	0	0	1	0
F13B	chr1:197026307-C-A	missense_variant	Fertile Dutch Cohort	1	0	0	0
F13B	chr1:197026526-T-C	missense_variant	Fertile Dutch Cohort	1	0	0	0
F13B	chr1:197026574-G-A	missense_variant	Fertile Dutch Cohort	1	0	0	0
F13B	chr1:197029586-A-G	missense_variant	GEMINI Cohort	1	0	-	-
F13B	chr1:197029597-T-C	missense_variant	NIJ/NCL Cohort (Singletons)	1	0	-	-
F13B	chr1:197029598-C-T	missense_variant	Fertile Dutch Cohort	0	0	1	0
F13B	chr1:197029663-C-A	missense_variant	Fertile Dutch Cohort	1	0	0	0
F13B	chr1:197030061-G-A	missense_variant	Fertile Dutch Cohort	0	0	1	0
F13B	chr1:197030106-T-G	missense_variant	GEMINI Cohort	1	0	-	-
F13B	chr1:197030200-A-G	missense_variant	Fertile Dutch Cohort	1	0	0	0
F13B	chr1:197030203-T-C	missense_variant,splice_region_variant	Fertile Dutch Cohort	0	0	1	0
F13B	chr1:197031001-A-G	missense_variant	Fertile Dutch Cohort	1	0	0	0
F13B	chr1:197031023-C-G	missense_variant	Fertile Dutch Cohort	1	0	0	0
F13B	chr1:197032023-T-C	missense_variant	Fertile Dutch Cohort	2	0	1	0
F13B	chr1:197032059-T-G	missense_variant	Fertile Dutch Cohort	0	0	1	0
F13B	chr1:197032105-C-T	missense_variant	Fertile Dutch Cohort	1	0	0	0
FBXO5	chr6:153292500-C-T	missense_variant	MERGE Cohort	1	0	-	-
FIZ1	chr19:56103824-T-C	missense_variant	Fertile Dutch Cohort	1	0	1	0
FIZ1	chr19:56104004-C-T	missense_variant	Fertile Dutch Cohort	1	0	0	0
FIZ1	chr19:56104504-CCTGGCCCCGCGGCCCAGGCCTGCG-C	inframe_deletion	MERGE Cohort	1	0	-	-
FIZ1	chr19:56104648-G-A	missense_variant	Fertile Dutch Cohort	1	0	0	0
FIZ1	chr19:56104649-C-T	missense_variant	GEMINI Cohort	1	0	-	-
FIZ1	chr19:56104967-G-A	missense_variant	Fertile Dutch Cohort	1	0	0	0
FLNC	chr7:128470842-A-C	missense_variant	Fertile Dutch Cohort	0	0	1	0
FLNC	chr7:128470889-C-G	missense_variant	Fertile Dutch Cohort	0	0	1	0
FLNC	chr7:128470998-G-T	missense_variant	Geisinger-Regeneron DiscovEHR Cohort	1	0	-	-
FLNC	chr7:128471019-G-A	missense_variant	Fertile Dutch Cohort	1	0	0	0
FLNC	chr7:128475394-G-A	missense_variant	Fertile Dutch Cohort	0	0	2	0
FLNC	chr7:128475452-C-G	missense_variant	MERGE Cohort	1	0	-	-
FLNC	chr7:128475496-C-G	missense_variant	Fertile Dutch Cohort	0	0	1	0
FLNC	chr7:128475547-C-T	missense_variant	MERGE Cohort	1	0	-	-
FLNC	chr7:128477495-A-T	missense_variant	Fertile Dutch Cohort	1	0	0	0
FLNC	chr7:128477558-G-A	missense_variant	GEMINI Cohort	1	0	-	-
FLNC	chr7:128477590-G-A	missense_variant	Fertile Dutch Cohort	0	0	1	0
FLNC	chr7:128477705-G-T	missense_variant	MERGE Cohort	1	0	-	-
FLNC	chr7:128478452-C-G	missense_variant	Fertile Dutch Cohort	1	0	0	0
FLNC	chr7:128478472-T-C	missense_variant	Fertile Dutch Cohort	1	0	0	0
FLNC	chr7:128478481-C-T	missense_variant,splice_region_variant	MERGE Cohort	2	0	-	-
FLNC	chr7:128478660-C-T	missense_variant	Fertile Dutch Cohort	1	0	0	0
FLNC	chr7:128480668-C-T	missense_variant	Fertile Dutch Cohort	0	0	1	0
FLNC	chr7:128480725-G-A	missense_variant	Fertile Dutch Cohort	3	0	4	0
FLNC	chr7:128481013-T-C	missense_variant	GEMINI Cohort	1	0	-	-
FLNC	chr7:128481295-C-T	missense_variant	Fertile Dutch Cohort	2	0	1	0
FLNC	chr7:128481344-A-C	missense_variant	Fertile Dutch Cohort	0	0	1	0
FLNC	chr7:128481565-G-A	missense_variant	Fertile Dutch Cohort	1	0	1	0
FLNC	chr7:128481611-T-A	missense_variant	MERGE Cohort	1	0	-	-
FLNC	chr7:128482294-G-A	missense_variant	Fertile Dutch Cohort	1	0	0	0
FLNC	chr7:128482327-G-A	missense_variant	Fertile Dutch Cohort	2	0	2	0
FLNC	chr7:128482352-A-G	missense_variant	Fertile Dutch Cohort	1	0	0	0
FLNC	chr7:128482396-G-A	missense_variant	Fertile Dutch Cohort	0	0	1	0
FLNC	chr7:128482662-G-A	missense_variant	Fertile Dutch Cohort	1	0	1	0
FLNC	chr7:128482668-G-T	missense_variant	Italian Cohort	1	0	-	-
FLNC	chr7:128482713-C-G	missense_variant	NIJ/NCL Cohort (Singletons)	1	0	-	-
FLNC	chr7:128482738-G-T	missense_variant	Fertile Dutch Cohort	0	0	2	0
FLNC	chr7:128482883-G-A	missense_variant	Fertile Dutch Cohort	1	0	1	0
FLNC	chr7:128483359-G-T	missense_variant	Fertile Dutch Cohort	1	0	0	0
FLNC	chr7:128483536-T-G	missense_variant	Fertile Dutch Cohort	1	0	0	0
FLNC	chr7:128483917-T-G	missense_variant	Fertile Dutch Cohort	0	0	1	0
FLNC	chr7:128484132-C-T	missense_variant	Fertile Dutch Cohort	1	0	1	0
FLNC	chr7:128484277-G-A	missense_variant	Fertile Dutch Cohort	0	0	1	0
FLNC	chr7:128484775-G-A	missense_variant	Fertile Dutch Cohort	1	0	0	0
FLNC	chr7:128484778-A-C	missense_variant	Fertile Dutch Cohort	1	0	1	0
FLNC	chr7:128484940-C-T	missense_variant	Fertile Dutch Cohort	0	0	1	0
FLNC	chr7:128484941-C-G	missense_variant	Fertile Dutch Cohort	0	0	1	0
FLNC	chr7:128484983-C-T	missense_variant	NIJ/NCL Cohort (Singletons)	1	0	-	-
FLNC	chr7:128485007-C-G	missense_variant	Fertile Dutch Cohort	0	0	1	0
FLNC	chr7:128485021-G-T	missense_variant	Fertile Dutch Cohort	1	0	0	0
FLNC	chr7:128485056-C-A	missense_variant	Fertile Dutch Cohort	1	0	0	0
FLNC	chr7:128485264-G-A	missense_variant	Fertile Dutch Cohort	0	0	1	0
FLNC	chr7:128485309-G-A	missense_variant,splice_region_variant	GEMINI Cohort	1	0	-	-
FLNC	chr7:128486119-C-T	missense_variant	Fertile Dutch Cohort	1	0	0	0
FLNC	chr7:128486167-C-T	missense_variant	Fertile Dutch Cohort	1	0	0	0
FLNC	chr7:128486185-C-T	missense_variant	Fertile Dutch Cohort	1	0	0	0
FLNC	chr7:128486205-G-T	missense_variant	Fertile Dutch Cohort	1	0	0	0
FLNC	chr7:128486214-G-C	missense_variant	Fertile Dutch Cohort	1	0	0	0
FLNC	chr7:128486393-G-A	missense_variant	Fertile Dutch Cohort	1	0	0	0
FLNC	chr7:128486426-G-A	missense_variant	Fertile Dutch Cohort	1	0	0	0
FLNC	chr7:128486450-C-G	missense_variant	Fertile Dutch Cohort	2	0	0	0
FLNC	chr7:128486463-C-T	missense_variant	Fertile Dutch Cohort	1	0	0	0
FLNC	chr7:128486866-G-A	missense_variant	Fertile Dutch Cohort	0	0	1	0
FLNC	chr7:128487762-C-T	missense_variant	Fertile Dutch Cohort	0	0	1	0
FLNC	chr7:128487763-G-T	missense_variant	Fertile Dutch Cohort	0	0	1	0
FLNC	chr7:128487840-C-T	missense_variant	Fertile Dutch Cohort	1	0	0	0
FLNC	chr7:128487880-G-A	missense_variant	MERGE Cohort	1	0	-	-
FLNC	chr7:128487913-C-T	missense_variant	Fertile Dutch Cohort	1	0	0	0
FLNC	chr7:128488058-A-G	missense_variant	Fertile Dutch Cohort	1	0	0	0
FLNC	chr7:128488061-C-A	missense_variant	Fertile Dutch Cohort	1	0	0	0
FLNC	chr7:128488118-C-G	missense_variant	MERGE Cohort	1	0	-	-
FLNC	chr7:128488691-G-C	missense_variant	GEMINI Cohort	1	0	-	-
FLNC	chr7:128488731-C-T	missense_variant	Fertile Dutch Cohort	1	0	1	0
FLNC	chr7:128488733-C-T	missense_variant	Fertile Dutch Cohort	0	0	1	0
FLNC	chr7:128488749-G-A	missense_variant	NIJ/NCL Cohort (Singletons)	1	0	-	-
FLNC	chr7:128488853-G-A	missense_variant	Fertile Dutch Cohort	0	0	1	0
FLNC	chr7:128488899-C-T	missense_variant	Fertile Dutch Cohort	0	0	1	0
FLNC	chr7:128488920-C-T	missense_variant	Fertile Dutch Cohort	0	0	1	0
FLNC	chr7:128488961-G-A	missense_variant	Fertile Dutch Cohort	1	0	0	0
FLNC	chr7:128488988-C-T	missense_variant	MERGE Cohort	1	0	-	-
FLNC	chr7:128488989-G-T	missense_variant	Fertile Dutch Cohort	0	0	1	0
FLNC	chr7:128489469-C-A	missense_variant	Fertile Dutch Cohort	0	0	1	0
FLNC	chr7:128489588-C-T	missense_variant	Fertile Dutch Cohort	0	0	1	0
FLNC	chr7:128490875-C-T	missense_variant	Fertile Dutch Cohort	1	0	0	0
FLNC	chr7:128491512-G-T	missense_variant	Fertile Dutch Cohort	1	0	0	0
FLNC	chr7:128491526-G-A	missense_variant	Fertile Dutch Cohort	0	0	1	0
FLNC	chr7:128491653-C-T	missense_variant	MERGE Cohort	2	0	-	-
FLNC	chr7:128492705-A-C	missense_variant	Fertile Dutch Cohort	2	0	0	0
FLNC	chr7:128492708-T-C	missense_variant	Fertile Dutch Cohort	0	0	1	0
FLNC	chr7:128492752-C-T	missense_variant	Fertile Dutch Cohort	0	0	1	0
FLNC	chr7:128492926-G-A	missense_variant	Fertile Dutch Cohort	1	0	0	0
FLNC	chr7:128492929-C-T	missense_variant	Fertile Dutch Cohort	2	0	0	0
FLNC	chr7:128492930-G-A	missense_variant	GEMINI Cohort	1	0	-	-
FLNC	chr7:128492989-A-C	missense_variant	Fertile Dutch Cohort	1	0	0	0
FLNC	chr7:128493006-G-C	missense_variant	MERGE Cohort	1	0	-	-
FLNC	chr7:128493011-G-A	missense_variant	Fertile Dutch Cohort	2	0	0	0
FLNC	chr7:128493076-C-T	missense_variant	Fertile Dutch Cohort	0	0	1	0
FLNC	chr7:128493077-G-A	missense_variant	Fertile Dutch Cohort	1	0	0	0
FLNC	chr7:128493836-G-T	missense_variant	MERGE Cohort	1	0	-	-
FLNC	chr7:128494069-C-T	missense_variant	Fertile Dutch Cohort	1	0	0	0
FLNC	chr7:128494150-C-T	missense_variant	Fertile Dutch Cohort	1	0	1	0
FLNC	chr7:128494156-G-A	missense_variant	Fertile Dutch Cohort	1	0	0	0
FLNC	chr7:128494563-G-T	missense_variant	Fertile Dutch Cohort	0	0	1	0
FLNC	chr7:128494689-T-C	missense_variant	Fertile Dutch Cohort	0	0	1	0
FLNC	chr7:128495294-C-T	missense_variant	Fertile Dutch Cohort	1	0	1	0
FLNC	chr7:128495343-G-A	missense_variant	Geisinger-Regeneron DiscovEHR Cohort	1	0	-	-
FLNC	chr7:128495346-G-A	missense_variant	GEMINI Cohort	1	0	-	-
FLNC	chr7:128495348-C-T	missense_variant	Fertile Dutch Cohort	0	0	2	0
FLNC	chr7:128496638-A-T	missense_variant	MERGE Cohort	1	0	-	-
FLNC	chr7:128496692-G-A	missense_variant	Fertile Dutch Cohort	2	0	0	0
FLNC	chr7:128496828-G-A	missense_variant	Fertile Dutch Cohort	1	0	0	0
FLNC	chr7:128496864-G-A	missense_variant	Fertile Dutch Cohort	3	0	0	0
FLNC	chr7:128496900-G-A	missense_variant	GEMINI Cohort	1	0	-	-
FLNC	chr7:128497262-A-G	missense_variant	Fertile Dutch Cohort	4	0	3	0
FLNC	chr7:128497297-T-G	missense_variant	Fertile Dutch Cohort	2	0	2	0
FLNC	chr7:128498098-C-T	missense_variant	Fertile Dutch Cohort	1	0	0	0
FLNC	chr7:128498202-C-T	missense_variant	Fertile Dutch Cohort	0	0	1	0
FLNC	chr7:128498569-G-T	missense_variant	Fertile Dutch Cohort	1	0	1	0
FLNC	chr7:128498573-C-T	missense_variant	MERGE Cohort	1	0	-	-
FNDC8	chr17:33448852-C-T	missense_variant	Fertile Dutch Cohort	1	0	1	0
FNDC8	chr17:33456535-A-C	missense_variant	Fertile Dutch Cohort	1	0	0	0
FOXF2	chr6:1390745-C-T	missense_variant	Fertile Dutch Cohort	1	0	0	0
FOXF2	chr6:1390874-C-G	missense_variant	Fertile Dutch Cohort	0	0	1	0
FOXF2	chr6:1390892-G-A	missense_variant	Fertile Dutch Cohort	1	0	1	0
FOXF2	chr6:1395036-C-G	missense_variant	Fertile Dutch Cohort	1	0	0	0
FUS	chr16:31196452-A-G	missense_variant	GEMINI Cohort	1	0	-	-
FUS	chr16:31199651-C-T	missense_variant	MERGE Cohort	1	0	-	-
FUS	chr16:31201713-C-T	missense_variant	Fertile Dutch Cohort	0	0	1	0
FUS	chr16:31202416-G-T	missense_variant	MERGE Cohort	1	0	-	-
GDAP1L1	chr20:42885802-G-A	missense_variant	Fertile Dutch Cohort	1	0	0	0
GDAP1L1	chr20:42885845-G-A	missense_variant	Fertile Dutch Cohort	0	0	1	0
GDAP1L1	chr20:42885863-A-G	missense_variant	MERGE Cohort	1	0	-	-
GDAP1L1	chr20:42885879-C-G	missense_variant	GEMINI Cohort	1	0	-	-
GDAP1L1	chr20:42885880-A-C	missense_variant	Fertile Dutch Cohort	0	0	1	0
GDAP1L1	chr20:42885923-G-A	missense_variant	Fertile Dutch Cohort	0	0	1	0
GDAP1L1	chr20:42887121-C-T	missense_variant	Fertile Dutch Cohort	1	0	0	0
GDAP1L1	chr20:42887233-C-T	missense_variant	Fertile Dutch Cohort	3	0	0	0
GDAP1L1	chr20:42893106-G-T	missense_variant	Fertile Dutch Cohort	2	0	0	0
GDAP1L1	chr20:42893127-A-G	missense_variant	Fertile Dutch Cohort	0	0	1	0
GDAP1L1	chr20:42893161-T-C	missense_variant	Geisinger-Regeneron DiscovEHR Cohort	1	0	-	-
GDAP1L1	chr20:42907671-C-T	missense_variant	Fertile Dutch Cohort	1	0	0	0
GDAP1L1	chr20:42907701-T-C	missense_variant	Fertile Dutch Cohort	0	0	1	0
GDAP1L1	chr20:42907717-G-A	missense_variant	MERGE Cohort	1	0	-	-
GDAP1L1	chr20:42907759-G-A	missense_variant	Fertile Dutch Cohort	1	0	0	0
GDAP1L1	chr20:42907771-G-A	missense_variant	Fertile Dutch Cohort	1	0	0	0
GDAP1L1	chr20:42907809-G-A	missense_variant	GEMINI Cohort	1	0	-	-
GDAP1L1	chr20:42907812-G-A	missense_variant	Fertile Dutch Cohort	0	0	2	0
GDAP1L1	chr20:42907821-A-G	missense_variant	Fertile Dutch Cohort	1	0	0	0
GDAP1L1	chr20:42907863-G-A	missense_variant	NIJ/NCL Cohort (Singletons)	1	0	-	-
GDAP1L1	chr20:42907891-G-T	missense_variant	GEMINI Cohort	1	0	-	-
GDAP1L1	chr20:42907911-T-C	missense_variant	GEMINI Cohort	1	0	-	-
GHRHR	chr7:31008449-G-C	missense_variant,splice_region_variant	Fertile Dutch Cohort	0	0	1	0
GHRHR	chr7:31008753-C-T	missense_variant	Fertile Dutch Cohort	0	0	1	0
GHRHR	chr7:31009494-G-A	missense_variant	Fertile Dutch Cohort	1	0	0	0
GHRHR	chr7:31009575-A-G	missense_variant	Fertile Dutch Cohort	1	0	0	0
GHRHR	chr7:31011706-C-T	missense_variant	Fertile Dutch Cohort	1	0	0	0
GHRHR	chr7:31013603-C-G	missense_variant	Fertile Dutch Cohort	1	0	0	0
GHRHR	chr7:31013636-G-A	missense_variant	Fertile Dutch Cohort	0	0	1	0
GHRHR	chr7:31013676-T-C	missense_variant	Fertile Dutch Cohort	1	0	0	0
GHRHR	chr7:31014050-C-T	missense_variant	Fertile Dutch Cohort	0	0	2	0
GHRHR	chr7:31014055-C-A	missense_variant	Fertile Dutch Cohort	1	0	0	0
GHRHR	chr7:31014590-T-C	missense_variant	MERGE Cohort	1	0	-	-
GHRHR	chr7:31014635-C-T	missense_variant	Fertile Dutch Cohort	1	0	0	0
GHRHR	chr7:31014648-C-G	missense_variant	Fertile Dutch Cohort	1	0	0	0
GHRHR	chr7:31015404-C-T	missense_variant	Fertile Dutch Cohort	1	0	0	0
GHRHR	chr7:31015432-T-C	missense_variant	Fertile Dutch Cohort	0	0	1	0
GHRHR	chr7:31016046-G-A	missense_variant,splice_region_variant	MERGE Cohort	1	0	-	-
GHRHR	chr7:31016075-C-T	missense_variant	Fertile Dutch Cohort	0	0	1	0
GHRHR	chr7:31016106-A-G	missense_variant	Fertile Dutch Cohort	1	0	1	0
GHRHR	chr7:31016139-G-T	missense_variant	Fertile Dutch Cohort	1	0	0	0
GPR75-ASB3	chr2:53897699-A-T	missense_variant	Fertile Dutch Cohort	1	0	0	0
GPR75-ASB3	chr2:53897729-G-A	missense_variant	Fertile Dutch Cohort	1	0	0	0
GPR75-ASB3	chr2:53897765-G-A	missense_variant	Fertile Dutch Cohort	0	0	1	0
GPR75-ASB3	chr2:53897765-G-A	missense_variant	GEMINI Cohort	1	0	-	-
GPR75-ASB3	chr2:53897797-C-T	missense_variant	Fertile Dutch Cohort	1	0	0	0
GPR75-ASB3	chr2:53927432-G-T	missense_variant	Fertile Dutch Cohort	1	0	0	0
GPR75-ASB3	chr2:53941600-G-A	missense_variant	Fertile Dutch Cohort	1	0	0	0
GPR75-ASB3	chr2:53941687-G-A	missense_variant	Fertile Dutch Cohort	1	0	0	0
GPR75-ASB3	chr2:53943736-G-C	missense_variant	Fertile Dutch Cohort	1	0	0	0
GPR75-ASB3	chr2:53943758-T-G	missense_variant	Fertile Dutch Cohort	1	0	1	0
GPR75-ASB3	chr2:53943782-C-T	missense_variant	Fertile Dutch Cohort	3	0	3	0
GPR75-ASB3	chr2:53943794-A-C	missense_variant	Fertile Dutch Cohort	0	0	1	0
GPR75-ASB3	chr2:53943815-G-A	missense_variant	Fertile Dutch Cohort	0	0	1	0
GPR75-ASB3	chr2:53955933-A-G	missense_variant	Fertile Dutch Cohort	0	0	1	0
GPR75-ASB3	chr2:53955941-T-A	missense_variant	Fertile Dutch Cohort	1	0	1	0
GPR75-ASB3	chr2:53956657-C-T	missense_variant	Fertile Dutch Cohort	2	0	0	0
GPR75-ASB3	chr2:53956684-C-T	missense_variant	MERGE Cohort	1	0	-	-
GPR75-ASB3	chr2:53977937-G-A	missense_variant	Fertile Dutch Cohort	0	0	1	0
GPR75-ASB3	chr2:53977961-G-A	missense_variant	MERGE Cohort	1	0	-	-
GPR75-ASB3	chr2:53978075--A	missense_variant	Fertile Dutch Cohort	0	0	1	0
GPR75-ASB3	chr2:53978075-G-A	missense_variant	Fertile Dutch Cohort	1	0	0	0
GPR75-ASB3	chr2:53992562-C-T	missense_variant	Fertile Dutch Cohort	0	0	1	0
GPR75-ASB3	chr2:53992601-C-T	missense_variant	Fertile Dutch Cohort	1	0	0	0
GREB1L	chr18:18975364-A-G	missense_variant	Fertile Dutch Cohort	0	0	1	0
GREB1L	chr18:18975496-A-G	missense_variant	Fertile Dutch Cohort	0	0	3	0
GREB1L	chr18:19020248-G-T	missense_variant	Fertile Dutch Cohort	1	0	0	0
GREB1L	chr18:19029590-G-A	missense_variant	Fertile Dutch Cohort	2	0	3	0
GREB1L	chr18:19029626-G-T	missense_variant	Fertile Dutch Cohort	1	0	0	0
GREB1L	chr18:19029672-C-T	missense_variant	Fertile Dutch Cohort	0	0	1	0
GREB1L	chr18:19029680-A-G	missense_variant	Fertile Dutch Cohort	1	0	0	0
GREB1L	chr18:19079939-C-T	missense_variant	Fertile Dutch Cohort	0	0	1	0
GREB1L	chr18:19080235-C-A	missense_variant	Fertile Dutch Cohort	0	0	1	0
GREB1L	chr18:19095544-G-A	missense_variant	Fertile Dutch Cohort	0	0	1	0
GREB1L	chr18:19095601-A-G	missense_variant	Fertile Dutch Cohort	0	0	1	0
GRIP1	chr12:66742880-C-G	missense_variant	Fertile Dutch Cohort	1	0	1	0
GRIP1	chr12:66742924-C-G	missense_variant	Fertile Dutch Cohort	1	0	0	0
GRIP1	chr12:66742978-G-C	missense_variant	Fertile Dutch Cohort	0	0	1	0
GRIP1	chr12:66743013-C-T	missense_variant	Fertile Dutch Cohort	1	0	0	0
GRIP1	chr12:66747253-G-A	missense_variant	Fertile Dutch Cohort	0	0	1	0
GRIP1	chr12:66765482-G-C	missense_variant	Fertile Dutch Cohort	0	0	1	0
GRIP1	chr12:66771012-G-A	missense_variant	Fertile Dutch Cohort	1	0	0	0
GRIP1	chr12:66786175-C-T	missense_variant	Fertile Dutch Cohort	0	0	1	0
GRIP1	chr12:66788028-T-C	missense_variant	GEMINI Cohort	1	0	-	-
GRIP1	chr12:66788073-G-C	missense_variant	Fertile Dutch Cohort	0	0	1	0
GRIP1	chr12:66788084-C-T	missense_variant	Fertile Dutch Cohort	0	0	2	0
GRIP1	chr12:66800201-T-G	missense_variant	Fertile Dutch Cohort	0	0	1	0
GRIP1	chr12:66826393-C-T	missense_variant	MERGE Cohort	1	0	-	-
GRIP1	chr12:66838402-G-A	missense_variant	Fertile Dutch Cohort	1	0	0	0
GRIP1	chr12:66838493-T-A	missense_variant	Fertile Dutch Cohort	0	0	1	0
GRIP1	chr12:66839154-G-C	missense_variant	Fertile Dutch Cohort	1	0	2	0
GRIP1	chr12:66839180-T-C	missense_variant	Fertile Dutch Cohort	1	0	0	0
GRIP1	chr12:66839208-G-T	missense_variant	GEMINI Cohort	1	0	-	-
GRIP1	chr12:66856728-G-C	missense_variant	GEMINI Cohort	1	0	-	-
GRIP1	chr12:66856739-T-C	missense_variant	Fertile Dutch Cohort	0	0	1	0
GRIP1	chr12:66856789-C-A	missense_variant	Fertile Dutch Cohort	0	0	1	0
GRIP1	chr12:66856823-C-T	missense_variant	Fertile Dutch Cohort	1	0	0	0
GRIP1	chr12:66856833-C-T	missense_variant	Fertile Dutch Cohort	1	0	0	0
GRIP1	chr12:66932930-C-T	missense_variant	Fertile Dutch Cohort	0	0	1	0
GRIP1	chr12:66935595-C-T	missense_variant,splice_region_variant	NIJ/NCL Cohort (Singletons)	1	0	-	-
GRIP1	chr12:66935607-C-T	missense_variant	Italian Cohort	1	0	-	-
GRIP1	chr12:66935709-A-G	missense_variant	Fertile Dutch Cohort	0	0	1	0
HELZ2	chr20:62190693--G	missense_variant	Fertile Dutch Cohort	0	0	1	0
HELZ2	chr20:62190702-C-T	missense_variant	Fertile Dutch Cohort	2	0	1	0
HELZ2	chr20:62191299-C-T	missense_variant	Fertile Dutch Cohort	1	0	0	0
HELZ2	chr20:62191304-G-A	missense_variant	Fertile Dutch Cohort	1	0	0	0
HELZ2	chr20:62191308-G-A	missense_variant	Fertile Dutch Cohort	1	0	0	0
HELZ2	chr20:62191310-G-A	missense_variant	Fertile Dutch Cohort	0	0	1	0
HELZ2	chr20:62191436-C-G	missense_variant	Fertile Dutch Cohort	2	0	0	0
HELZ2	chr20:62191436-C-T	missense_variant	Fertile Dutch Cohort	1	0	0	0
HELZ2	chr20:62191437-G-A	missense_variant	Fertile Dutch Cohort	0	0	1	0
HELZ2	chr20:62191834-C-T	missense_variant,splice_region_variant	GEMINI Cohort	1	0	-	-
HELZ2	chr20:62192170-A-G	missense_variant	Fertile Dutch Cohort	1	0	0	0
HELZ2	chr20:62192246-C-T	missense_variant	Fertile Dutch Cohort	0	0	1	0
HELZ2	chr20:62192260-T-C	missense_variant	Fertile Dutch Cohort	0	0	1	0
HELZ2	chr20:62192269-C-T	missense_variant	Fertile Dutch Cohort	1	0	1	0
HELZ2	chr20:62192458-C-T	missense_variant	Fertile Dutch Cohort	0	0	1	0
HELZ2	chr20:62192482-C-G	missense_variant	Fertile Dutch Cohort	1	0	0	0
HELZ2	chr20:62192485-T-C	missense_variant	Fertile Dutch Cohort	0	0	1	0
HELZ2	chr20:62192509-G-A	missense_variant	Fertile Dutch Cohort	2	0	3	0
HELZ2	chr20:62192793-C-T	missense_variant	Fertile Dutch Cohort	1	0	0	0
HELZ2	chr20:62193017-C-T	missense_variant	Fertile Dutch Cohort	0	0	3	0
HELZ2	chr20:62193063-G-A	missense_variant	Fertile Dutch Cohort	0	0	1	0
HELZ2	chr20:62193070-C-A	missense_variant	Fertile Dutch Cohort	0	0	1	0
HELZ2	chr20:62193921-G-A	missense_variant	GEMINI Cohort	1	0	-	-
HELZ2	chr20:62194032-G-C	missense_variant	Fertile Dutch Cohort	0	0	1	0
HELZ2	chr20:62194039-C-T	missense_variant	Fertile Dutch Cohort	0	0	1	0
HELZ2	chr20:62194278-A-C	missense_variant	MERGE Cohort	1	0	-	-
HELZ2	chr20:62194299-G-A	missense_variant	Fertile Dutch Cohort	0	0	2	0
HELZ2	chr20:62194317-G-A	missense_variant	Fertile Dutch Cohort	2	0	0	0
HELZ2	chr20:62194381-T-C	missense_variant	Fertile Dutch Cohort	0	0	1	0
HELZ2	chr20:62194381-T-C	missense_variant	GEMINI Cohort	1	0	-	-
HELZ2	chr20:62194455-G-A	missense_variant	Fertile Dutch Cohort	1	0	0	0
HELZ2	chr20:62194495-C-T	missense_variant	Fertile Dutch Cohort	0	0	1	0
HELZ2	chr20:62194517-C-G	missense_variant	Fertile Dutch Cohort	0	0	1	0
HELZ2	chr20:62194518-T-C	missense_variant	Fertile Dutch Cohort	0	0	3	0
HELZ2	chr20:62194900-G-A	missense_variant	Fertile Dutch Cohort	1	0	0	0
HELZ2	chr20:62194901-G-C	missense_variant	Fertile Dutch Cohort	0	0	4	0
HELZ2	chr20:62194901-G-C	missense_variant	GEMINI Cohort	1	0	-	-
HELZ2	chr20:62194912-G-A	missense_variant	Fertile Dutch Cohort	0	0	2	0
HELZ2	chr20:62194921-G-A	missense_variant	Fertile Dutch Cohort	1	0	0	0
HELZ2	chr20:62194945-C-T	missense_variant	GEMINI Cohort	1	0	-	-
HELZ2	chr20:62194945-C-T	missense_variant	MERGE Cohort	1	0	-	-
HELZ2	chr20:62195079-G-C	missense_variant	Fertile Dutch Cohort	1	0	0	0
HELZ2	chr20:62195121-C-T	missense_variant	MERGE Cohort	1	0	-	-
HELZ2	chr20:62195158-A-C	missense_variant	Fertile Dutch Cohort	1	0	0	0
HELZ2	chr20:62195190-G-A	missense_variant	GEMINI Cohort	1	0	-	-
HELZ2	chr20:62195241-G-A	missense_variant	Fertile Dutch Cohort	1	0	0	0
HELZ2	chr20:62195245-G-A	missense_variant	Fertile Dutch Cohort	0	0	2	0
HELZ2	chr20:62195281-C-T	missense_variant	Fertile Dutch Cohort	0	0	1	0
HELZ2	chr20:62195281-C-T	missense_variant	GEMINI Cohort	1	0	-	-
HELZ2	chr20:62195517-C-T	missense_variant	Fertile Dutch Cohort	2	0	1	0
HELZ2	chr20:62195518-G-A	missense_variant	Fertile Dutch Cohort	0	0	1	0
HELZ2	chr20:62195526-G-A	missense_variant	Fertile Dutch Cohort	0	0	1	0
HELZ2	chr20:62195526-G-A	missense_variant	MERGE Cohort	1	0	-	-
HELZ2	chr20:62195565-G-A	missense_variant	Fertile Dutch Cohort	0	0	1	0
HELZ2	chr20:62195590-T-C	missense_variant	GEMINI Cohort	1	0	-	-
HELZ2	chr20:62195619-C-T	missense_variant	Fertile Dutch Cohort	0	0	1	0
HELZ2	chr20:62195725-C-T	missense_variant	Geisinger-Regeneron DiscovEHR Cohort	1	0	-	-
HELZ2	chr20:62195761-C-T	missense_variant	Fertile Dutch Cohort	0	0	1	0
HELZ2	chr20:62195793-G-A	missense_variant	Fertile Dutch Cohort	1	0	0	0
HELZ2	chr20:62195916-G-A	missense_variant	Fertile Dutch Cohort	1	0	0	0
HELZ2	chr20:62196115-C-T	missense_variant	NIJ/NCL Cohort (Singletons)	1	0	-	-
HELZ2	chr20:62196136-G-A	missense_variant	Fertile Dutch Cohort	0	0	1	0
HELZ2	chr20:62196162-C-T	missense_variant	Fertile Dutch Cohort	1	0	1	0
HELZ2	chr20:62196358-G-A	missense_variant	MERGE Cohort	1	0	-	-
HELZ2	chr20:62196402-T-G	missense_variant	Fertile Dutch Cohort	0	0	1	0
HELZ2	chr20:62196439-G-A	missense_variant	Fertile Dutch Cohort	1	0	1	0
HELZ2	chr20:62196475-G-A	missense_variant	Fertile Dutch Cohort	1	0	0	0
HELZ2	chr20:62196678-G-A	missense_variant	Fertile Dutch Cohort	0	0	1	0
HELZ2	chr20:62196694-G-T	missense_variant	Fertile Dutch Cohort	1	0	0	0
HELZ2	chr20:62196750-G-A	missense_variant	Fertile Dutch Cohort	1	0	0	0
HELZ2	chr20:62196873-G-A	missense_variant	Fertile Dutch Cohort	1	0	0	0
HELZ2	chr20:62197411-C-G	missense_variant	Fertile Dutch Cohort	1	0	0	0
HELZ2	chr20:62197462-C-T	missense_variant	Fertile Dutch Cohort	1	0	0	0
HELZ2	chr20:62197495-C-T	missense_variant	GEMINI Cohort	1	0	-	-
HELZ2	chr20:62197536-C-T	missense_variant	Fertile Dutch Cohort	1	0	0	0
HELZ2	chr20:62197537-T-C	missense_variant	MERGE Cohort	1	0	-	-
HELZ2	chr20:62197573-G-A	missense_variant	Fertile Dutch Cohort	1	0	0	0
HELZ2	chr20:62197776-G-A	missense_variant	Fertile Dutch Cohort	1	0	0	0
HELZ2	chr20:62198206-G-T	missense_variant	GEMINI Cohort	1	0	-	-
HELZ2	chr20:62198222-A-G	missense_variant	Fertile Dutch Cohort	4	0	2	0
HELZ2	chr20:62198223-T-G	missense_variant	Fertile Dutch Cohort	2	0	1	0
HELZ2	chr20:62198336-T-A	missense_variant	GEMINI Cohort	1	0	-	-
HELZ2	chr20:62198368-C-A	missense_variant	Fertile Dutch Cohort	1	0	0	0
HELZ2	chr20:62198420-G-A	missense_variant	Fertile Dutch Cohort	0	0	1	0
HELZ2	chr20:62198438-T-C	missense_variant	Fertile Dutch Cohort	0	0	1	0
HELZ2	chr20:62198504-C-A	missense_variant	Fertile Dutch Cohort	1	0	2	0
HELZ2	chr20:62198640-C-T	missense_variant	MERGE Cohort	1	0	-	-
HELZ2	chr20:62198645-C-T	missense_variant	Fertile Dutch Cohort	0	0	1	0
HELZ2	chr20:62198693-A-G	missense_variant	Fertile Dutch Cohort	0	0	1	0
HELZ2	chr20:62198703-C-A	missense_variant	Fertile Dutch Cohort	3	0	2	0
HELZ2	chr20:62198726-GAGA-G	inframe_deletion	MERGE Cohort	1	0	-	-
HELZ2	chr20:62198757-G-A	missense_variant	Fertile Dutch Cohort	0	0	1	0
HELZ2	chr20:62198757-G-A	missense_variant	MERGE Cohort	1	0	-	-
HELZ2	chr20:62198774-G-A	missense_variant	Fertile Dutch Cohort	0	0	1	0
HELZ2	chr20:62198783-A-G	missense_variant	Fertile Dutch Cohort	1	0	3	0
HELZ2	chr20:62198846-C-T	missense_variant	Fertile Dutch Cohort	0	0	1	0
HELZ2	chr20:62198854-C-G	missense_variant	Fertile Dutch Cohort	0	0	1	0
HELZ2	chr20:62198864-A-T	missense_variant	Fertile Dutch Cohort	0	0	2	0
HELZ2	chr20:62198894-G-A	missense_variant	Fertile Dutch Cohort	0	0	1	0
HELZ2	chr20:62198931-C-T	missense_variant	Fertile Dutch Cohort	1	0	0	0
HELZ2	chr20:62198963-A-G	missense_variant	Fertile Dutch Cohort	0	0	1	0
HELZ2	chr20:62199736-C-G	missense_variant	Fertile Dutch Cohort	1	0	0	0
HELZ2	chr20:62199783-G-A	missense_variant	Geisinger-Regeneron DiscovEHR Cohort	1	0	-	-
HELZ2	chr20:62199813-T-C	missense_variant	MERGE Cohort	1	0	-	-
HELZ2	chr20:62199909-G-C	missense_variant	Fertile Dutch Cohort	1	0	0	0
HELZ2	chr20:62200032-T-C	missense_variant	Fertile Dutch Cohort	2	0	1	0
HELZ2	chr20:62200035-A-G	missense_variant	Fertile Dutch Cohort	0	0	1	0
HELZ2	chr20:62200218-C-T	missense_variant	Fertile Dutch Cohort	0	0	1	0
HELZ2	chr20:62200263-G-A	missense_variant	Fertile Dutch Cohort	0	0	1	0
HELZ2	chr20:62200880-C-G	missense_variant	Fertile Dutch Cohort	0	0	1	0
HELZ2	chr20:62203599-A-G	missense_variant	Fertile Dutch Cohort	0	0	1	0
HIPK3	chr11:33308644-G-C	missense_variant	Fertile Dutch Cohort	1	0	1	0
HIPK3	chr11:33308647-G-T	missense_variant	Fertile Dutch Cohort	1	0	1	0
HIPK3	chr11:33308762-C-A	missense_variant	GEMINI Cohort	1	0	-	-
HIPK3	chr11:33309000-C-T	missense_variant	MERGE Cohort	1	0	-	-
HIPK3	chr11:33350081-C-A	missense_variant	Fertile Dutch Cohort	0	0	1	0
HIPK3	chr11:33350162-G-A	missense_variant	Fertile Dutch Cohort	1	0	0	0
HIPK3	chr11:33358625-G-A	missense_variant	MERGE Cohort	1	0	-	-
HIPK3	chr11:33358712-A-G	missense_variant	Fertile Dutch Cohort	0	0	1	0
HIPK3	chr11:33360370-G-A	missense_variant	Fertile Dutch Cohort	1	0	0	0
HIPK3	chr11:33360375-G-C	missense_variant	Fertile Dutch Cohort	1	0	0	0
HIPK3	chr11:33361011-C-T	missense_variant	MERGE Cohort	1	0	-	-
HIPK3	chr11:33361047-T-A	missense_variant	MERGE Cohort	1	0	-	-
HIPK3	chr11:33362515-G-T	missense_variant,splice_region_variant	Fertile Dutch Cohort	1	0	0	0
HIST1H1D	chr6:26234806-G-A	missense_variant	GEMINI Cohort	1	0	-	-
HIST1H1D	chr6:26234857-G-A	missense_variant	Fertile Dutch Cohort	0	0	1	0
HIST1H1D	chr6:26234863-G-A	missense_variant	Geisinger-Regeneron DiscovEHR Cohort	1	0	-	-
HIST1H1D	chr6:26234919-G-C	missense_variant	Fertile Dutch Cohort	1	0	0	0
HIST1H1D	chr6:26234923-C-G	missense_variant	MERGE Cohort	1	0	-	-
HIST1H1D	chr6:26234926-C-T	missense_variant	Fertile Dutch Cohort	1	0	0	0
HIST1H1D	chr6:26234941-A-C	missense_variant	MERGE Cohort	1	0	-	-
HIST1H1D	chr6:26234948-A-G	missense_variant	Fertile Dutch Cohort	1	0	0	0
HIST1H1D	chr6:26234950-C-G	missense_variant	Fertile Dutch Cohort	1	0	0	0
HIST1H1D	chr6:26234956-G-A	missense_variant	GEMINI Cohort	2	0	-	-
HIST1H1D	chr6:26235007-G-A	missense_variant	MERGE Cohort	1	0	-	-
HIST1H1D	chr6:26235020-C-T	missense_variant	GEMINI Cohort	1	0	-	-
HIST1H1D	chr6:26235020-C-T	missense_variant	MERGE Cohort	1	0	-	-
HIST1H1D	chr6:26235043-G-C	missense_variant	Fertile Dutch Cohort	0	0	1	0
HIST1H1D	chr6:26235050-C-G	missense_variant	Fertile Dutch Cohort	1	0	1	0
HIVEP1	chr6:12120807-C-T	missense_variant	Fertile Dutch Cohort	1	0	1	0
HIVEP1	chr6:12121184-A-C	missense_variant	Fertile Dutch Cohort	1	0	0	0
HIVEP1	chr6:12121268-G-A	missense_variant	Fertile Dutch Cohort	0	0	1	0
HIVEP1	chr6:12121540-A-T	missense_variant	Fertile Dutch Cohort	0	0	1	0
HIVEP1	chr6:12121710-C-T	missense_variant	Fertile Dutch Cohort	0	0	1	0
HIVEP1	chr6:12121721-G-A	missense_variant	MERGE Cohort	1	0	-	-
HIVEP1	chr6:12122016-T-C	missense_variant	MERGE Cohort	1	0	-	-
HIVEP1	chr6:12122025-G-A	missense_variant	Fertile Dutch Cohort	1	0	0	0
HIVEP1	chr6:12122040-C-T	missense_variant	Fertile Dutch Cohort	0	0	1	0
HIVEP1	chr6:12122060-C-A	missense_variant	MERGE Cohort	1	0	-	-
HIVEP1	chr6:12122061-G-A	missense_variant	Fertile Dutch Cohort	1	0	0	0
HIVEP1	chr6:12122088-G-A	missense_variant	MERGE Cohort	1	0	-	-
HIVEP1	chr6:12122091-C-A	missense_variant	Fertile Dutch Cohort	0	0	2	0
HIVEP1	chr6:12122126-G-A	missense_variant	MERGE Cohort	1	0	-	-
HIVEP1	chr6:12122126-G-C	missense_variant	Fertile Dutch Cohort	0	0	1	0
HIVEP1	chr6:12122175-C-T	missense_variant	Fertile Dutch Cohort	0	0	1	0
HIVEP1	chr6:12122235-G-A	missense_variant	Fertile Dutch Cohort	0	0	1	0
HIVEP1	chr6:12122274-C-T	missense_variant	Fertile Dutch Cohort	1	0	0	0
HIVEP1	chr6:12122334-C-T	missense_variant	Fertile Dutch Cohort	0	0	1	0
HIVEP1	chr6:12122429-C-T	missense_variant	Fertile Dutch Cohort	1	0	0	0
HIVEP1	chr6:12122430-G-A	missense_variant	Fertile Dutch Cohort	0	0	1	0
HIVEP1	chr6:12122445-G-A	missense_variant	Fertile Dutch Cohort	1	0	0	0
HIVEP1	chr6:12122457-C-T	missense_variant	Fertile Dutch Cohort	2	0	0	0
HIVEP1	chr6:12122547-A-G	missense_variant	NIJ/NCL Cohort (Singletons)	1	0	-	-
HIVEP1	chr6:12122559-C-T	missense_variant	Fertile Dutch Cohort	0	0	1	0
HIVEP1	chr6:12122610-T-C	missense_variant	MERGE Cohort	1	0	-	-
HIVEP1	chr6:12122630-G-T	missense_variant	MERGE Cohort	1	0	-	-
HIVEP1	chr6:12122637-A-G	missense_variant	Fertile Dutch Cohort	2	0	0	0
HIVEP1	chr6:12123132-A-G	missense_variant	Fertile Dutch Cohort	0	0	1	0
HIVEP1	chr6:12123135-G-A	missense_variant	Fertile Dutch Cohort	1	0	0	0
HIVEP1	chr6:12123156-T-G	missense_variant	Fertile Dutch Cohort	1	0	0	0
HIVEP1	chr6:12123762-G-A	missense_variant	Fertile Dutch Cohort	1	0	0	0
HIVEP1	chr6:12123938-A-G	missense_variant	MERGE Cohort	1	0	-	-
HIVEP1	chr6:12124037-G-A	missense_variant	Fertile Dutch Cohort	2	0	0	0
HIVEP1	chr6:12124635-A-G	missense_variant	GEMINI Cohort	1	0	-	-
HIVEP1	chr6:12124694-T-C	missense_variant	Fertile Dutch Cohort	0	0	1	0
HIVEP1	chr6:12124703-A-G	missense_variant	Fertile Dutch Cohort	0	0	1	0
HIVEP1	chr6:12124943-C-T	missense_variant	GEMINI Cohort	1	0	-	-
HIVEP1	chr6:12125226-G-A	missense_variant	Fertile Dutch Cohort	0	0	2	0
HIVEP1	chr6:12125226-G-A	missense_variant	GEMINI Cohort	1	0	-	-
HIVEP1	chr6:12125280-C-G	missense_variant	Fertile Dutch Cohort	1	0	0	0
HIVEP1	chr6:12125851-C-G	missense_variant	Fertile Dutch Cohort	0	0	2	0
HIVEP1	chr6:12125851-C-G	missense_variant	GEMINI Cohort	2	0	-	-
HIVEP1	chr6:12125853-T-G	missense_variant	Fertile Dutch Cohort	1	0	0	0
HIVEP1	chr6:12125898-A-G	missense_variant	Italian Cohort	1	0	-	-
HIVEP1	chr6:12125963-G-A	missense_variant	Fertile Dutch Cohort	1	0	0	0
HIVEP1	chr6:12126048-A-C	missense_variant	Fertile Dutch Cohort	1	0	0	0
HIVEP1	chr6:12126067-G-C	missense_variant	Fertile Dutch Cohort	1	0	0	0
HIVEP1	chr6:12130046-T-C	missense_variant	Fertile Dutch Cohort	0	0	1	0
HIVEP1	chr6:12161785-T-C	missense_variant	MERGE Cohort	1	0	-	-
HIVEP1	chr6:12161822-C-T	missense_variant	Fertile Dutch Cohort	0	0	2	0
HIVEP1	chr6:12161854-G-A	missense_variant	Fertile Dutch Cohort	0	0	1	0
HIVEP1	chr6:12161872-G-A	missense_variant	Fertile Dutch Cohort	0	0	1	0
HIVEP1	chr6:12161876-A-G	missense_variant	MERGE Cohort	1	0	-	-
HIVEP1	chr6:12161876-A-T	missense_variant	GEMINI Cohort	1	0	-	-
HIVEP1	chr6:12161890-G-T	missense_variant	GEMINI Cohort	1	0	-	-
HIVEP1	chr6:12162077-C-T	missense_variant	NIJ/NCL Cohort (Singletons)	1	0	-	-
HIVEP1	chr6:12162131-C-T	missense_variant	Fertile Dutch Cohort	2	0	0	0
HIVEP1	chr6:12162139-G-A	missense_variant	GEMINI Cohort	1	0	-	-
HIVEP1	chr6:12163597-C-A	missense_variant	Fertile Dutch Cohort	1	0	1	0
HIVEP1	chr6:12163732-G-T	missense_variant	Fertile Dutch Cohort	0	0	1	0
HIVEP1	chr6:12163853-G-A	missense_variant	Fertile Dutch Cohort	0	0	1	0
HIVEP1	chr6:12164117--A	missense_variant	Fertile Dutch Cohort	1	0	0	0
HIVEP1	chr6:12164161-C-G	missense_variant	Fertile Dutch Cohort	0	0	1	0
HIVEP1	chr6:12164185--T	missense_variant	Fertile Dutch Cohort	1	0	1	0
HIVEP1	chr6:12164204-C-G	missense_variant	Fertile Dutch Cohort	0	0	1	0
HIVEP1	chr6:12164359-C-T	missense_variant	Fertile Dutch Cohort	4	0	2	0
HIVEP1	chr6:12164650-G-A	missense_variant	Fertile Dutch Cohort	0	0	2	0
HNRNPL	chr19:39328267-G-A	missense_variant	Fertile Dutch Cohort	1	0	0	0
HNRNPL	chr19:39329054-C-T	missense_variant	Fertile Dutch Cohort	1	0	0	0
HNRNPL	chr19:39329588-C-G	missense_variant	Fertile Dutch Cohort	0	0	1	0
HNRNPL	chr19:39334499-G-C	missense_variant	Fertile Dutch Cohort	1	0	0	0
HNRNPL	chr19:39334548-G-A	missense_variant	Fertile Dutch Cohort	1	0	0	0
HNRNPL	chr19:39336295-C-T	missense_variant	Fertile Dutch Cohort	1	0	0	0
HNRNPL	chr19:39336631-T-C	missense_variant	Fertile Dutch Cohort	0	0	1	0
HNRNPL	chr19:39340475-ACCGCCGCCT-A	inframe_deletion	MERGE Cohort	1	0	-	-
HOXA1	chr7:27134078-G-A	missense_variant	Fertile Dutch Cohort	1	0	0	0
HOXA1	chr7:27134261-T-A	missense_variant	Fertile Dutch Cohort	1	0	0	0
HOXA1	chr7:27134261-T-C	missense_variant	Fertile Dutch Cohort	0	0	1	0
HOXA1	chr7:27134273-G-A	missense_variant	MERGE Cohort	1	0	-	-
HR	chr8:21973914-C-T	missense_variant	Fertile Dutch Cohort	0	0	3	0
HR	chr8:21973914-C-T	missense_variant	GEMINI Cohort	1	0	-	-
HR	chr8:21974420-C-A	missense_variant	Fertile Dutch Cohort	0	0	1	0
HR	chr8:21974432-C-T	missense_variant	Fertile Dutch Cohort	1	0	0	0
HR	chr8:21974477-G-T	missense_variant	Fertile Dutch Cohort	1	0	0	0
HR	chr8:21974479-C-T	missense_variant	Fertile Dutch Cohort	2	0	0	0
HR	chr8:21974480-G-A	missense_variant	Fertile Dutch Cohort	2	0	2	0
HR	chr8:21974482-C-A	missense_variant	Fertile Dutch Cohort	3	0	1	0
HR	chr8:21976476-C-T	missense_variant	Fertile Dutch Cohort	1	0	0	0
HR	chr8:21976477-G-T	missense_variant	Fertile Dutch Cohort	0	0	1	0
HR	chr8:21976479-C-G	missense_variant	Fertile Dutch Cohort	1	0	0	0
HR	chr8:21976689-G-A	missense_variant	Fertile Dutch Cohort	1	0	0	0
HR	chr8:21976722-C-T	missense_variant	Fertile Dutch Cohort	1	0	0	0
HR	chr8:21978234-C-T	missense_variant	Fertile Dutch Cohort	1	0	0	0
HR	chr8:21978366-G-A	missense_variant	GEMINI Cohort	1	0	-	-
HR	chr8:21978435-C-T	missense_variant	Fertile Dutch Cohort	0	0	4	0
HR	chr8:21978435-C-T	missense_variant	GEMINI Cohort	1	0	-	-
HR	chr8:21978435-C-T	missense_variant	MERGE Cohort	2	0	-	-
HR	chr8:21978600-G-A	missense_variant	MERGE Cohort	1	0	-	-
HR	chr8:21978601-G-A	missense_variant	Fertile Dutch Cohort	1	0	0	0
HR	chr8:21980067-C-T	missense_variant	Fertile Dutch Cohort	2	0	0	0
HR	chr8:21981255-A-G	missense_variant	MERGE Cohort	1	0	-	-
HR	chr8:21984666-C-T	missense_variant	Fertile Dutch Cohort	0	0	1	0
HR	chr8:21984798-C-T	missense_variant	Fertile Dutch Cohort	1	0	0	0
HR	chr8:21984802-T-G	missense_variant	Fertile Dutch Cohort	1	0	1	0
HR	chr8:21984829-G-T	missense_variant	Fertile Dutch Cohort	0	0	1	0
HR	chr8:21984837-G-C	missense_variant	Fertile Dutch Cohort	0	0	1	0
HR	chr8:21984837-G-T	missense_variant	Fertile Dutch Cohort	1	0	1	0
HR	chr8:21986274-G-C	missense_variant	Fertile Dutch Cohort	1	0	0	0
HTT	chr4:3174103-G-A	missense_variant	Geisinger-Regeneron DiscovEHR Cohort	1	0	-	-
HTT	chr4:3174722-C-T	missense_variant	Fertile Dutch Cohort	1	0	0	0
HTT	chr4:3174729-G-T	missense_variant	Fertile Dutch Cohort	1	0	0	0
HTT	chr4:3188381-G-A	missense_variant	Fertile Dutch Cohort	0	0	1	0
HTT	chr4:3188421-G-A	missense_variant	Fertile Dutch Cohort	2	0	1	0
HTT	chr4:3201533-C-G	missense_variant	Fertile Dutch Cohort	3	0	8	0
HTT	chr4:3213747-G-A	missense_variant	Fertile Dutch Cohort	1	0	1	0
HTT	chr4:3213816-C-T	missense_variant	Fertile Dutch Cohort	1	0	0	0
HTT	chr4:3213864-T-G	missense_variant	Fertile Dutch Cohort	3	0	2	0
HTT	chr4:3219656-A-G	missense_variant	Fertile Dutch Cohort	0	0	2	0
HTT	chr4:3219665-C-T	missense_variant	Fertile Dutch Cohort	1	0	0	0
HTT	chr4:3227465-G-A	missense_variant	Italian Cohort	1	0	-	-
HTT	chr4:3237876-G-A	missense_variant	Geisinger-Regeneron DiscovEHR Cohort	1	0	-	-
HTT	chr4:3237947-G-A	missense_variant	Fertile Dutch Cohort	0	0	2	0
HTT	chr4:3240561-A-G	missense_variant	Fertile Dutch Cohort	0	0	1	0
HTT	chr4:3240569-G-A	missense_variant	Fertile Dutch Cohort	1	0	1	0
HTT	chr4:3240590-G-A	missense_variant	Fertile Dutch Cohort	0	0	2	0
HTT	chr4:3240678-C-T	missense_variant	Fertile Dutch Cohort	0	0	1	0
HUWE1	chrX:53577703-G-A	missense_variant	MERGE Cohort	1	0	-	-
HUWE1	chrX:53577870-C-T	missense_variant	MERGE Cohort	1	0	-	-
HUWE1	chrX:53581659-C-A	missense_variant	MERGE Cohort	1	0	-	-
HUWE1	chrX:53631677-C-T	missense_variant	Italian Cohort	1	0	-	-
HUWE1	chrX:53656483-G-A	missense_variant	MERGE Cohort	1	0	-	-
IL12RB2	chr1:67787326-G-A	missense_variant	Fertile Dutch Cohort	0	0	1	0
IL12RB2	chr1:67787449-C-T	missense_variant	Fertile Dutch Cohort	0	0	1	0
IL12RB2	chr1:67787566-G-A	missense_variant	Fertile Dutch Cohort	1	0	0	0
IL12RB2	chr1:67792426-G-C	missense_variant	Fertile Dutch Cohort	2	0	0	0
IL12RB2	chr1:67795374-C-T	missense_variant	Fertile Dutch Cohort	0	0	1	0
IL12RB2	chr1:67795384-G-A	missense_variant	Fertile Dutch Cohort	0	0	1	0
IL12RB2	chr1:67796364-G-A	missense_variant	Fertile Dutch Cohort	0	0	1	0
IL12RB2	chr1:67804332-G-T	missense_variant	Fertile Dutch Cohort	1	0	0	0
IL12RB2	chr1:67833571-G-C	missense_variant	Fertile Dutch Cohort	1	0	0	0
IL12RB2	chr1:67833673-G-A	missense_variant	Fertile Dutch Cohort	0	0	1	0
IL12RB2	chr1:67838424-T-C	missense_variant	Fertile Dutch Cohort	1	0	0	0
IL12RB2	chr1:67845779-G-C	missense_variant	GEMINI Cohort	1	0	-	-
IL12RB2	chr1:67852292-C-A	missense_variant	Fertile Dutch Cohort	1	0	0	0
IL12RB2	chr1:67855726-T-C	missense_variant	Fertile Dutch Cohort	0	0	1	0
ILVBL	chr19:15226086-G-A	missense_variant	Fertile Dutch Cohort	1	0	1	0
ILVBL	chr19:15226103-A-G	missense_variant	Fertile Dutch Cohort	0	0	1	0
ILVBL	chr19:15226470-C-T	missense_variant	Fertile Dutch Cohort	1	0	1	0
ILVBL	chr19:15226668--T	missense_variant	Fertile Dutch Cohort	1	0	0	0
ILVBL	chr19:15226694-G-C	missense_variant	Fertile Dutch Cohort	0	0	1	0
ILVBL	chr19:15226698-T-C	missense_variant	MERGE Cohort	1	0	-	-
ILVBL	chr19:15226987-C-T	missense_variant	Fertile Dutch Cohort	1	0	0	0
ILVBL	chr19:15226989-C-T	missense_variant	Fertile Dutch Cohort	1	0	0	0
ILVBL	chr19:15227014-T-C	missense_variant	Geisinger-Regeneron DiscovEHR Cohort	1	0	-	-
ILVBL	chr19:15227020-C-T	missense_variant	Fertile Dutch Cohort	0	0	1	0
ILVBL	chr19:15227268-A-C	missense_variant	Fertile Dutch Cohort	0	0	1	0
ILVBL	chr19:15228754-C-A	missense_variant	MERGE Cohort	1	0	-	-
ILVBL	chr19:15228770-T-C	missense_variant	Fertile Dutch Cohort	0	0	1	0
ILVBL	chr19:15228799-T-C	missense_variant	Fertile Dutch Cohort	2	0	0	0
ILVBL	chr19:15228809-G-A	missense_variant	Fertile Dutch Cohort	1	0	0	0
ILVBL	chr19:15230019-G-A	missense_variant	Fertile Dutch Cohort	1	0	0	0
ILVBL	chr19:15230025-C-T	missense_variant	MERGE Cohort	1	0	-	-
ILVBL	chr19:15230063-C-T	missense_variant	Fertile Dutch Cohort	0	0	1	0
ILVBL	chr19:15230085-A-G	missense_variant	GEMINI Cohort	1	0	-	-
ILVBL	chr19:15230263-C-G	missense_variant	Fertile Dutch Cohort	2	0	2	0
ILVBL	chr19:15230815-A-C	missense_variant	GEMINI Cohort	1	0	-	-
ILVBL	chr19:15233579-T-C	missense_variant	Fertile Dutch Cohort	1	0	0	0
ILVBL	chr19:15233586-C-T	missense_variant	Fertile Dutch Cohort	0	0	1	0
ILVBL	chr19:15233769-G-A	missense_variant	Fertile Dutch Cohort	0	0	0	1
ILVBL	chr19:15233789-C-A	missense_variant	Fertile Dutch Cohort	1	0	0	0
ILVBL	chr19:15233814-G-T	missense_variant	Fertile Dutch Cohort	1	0	0	0
ILVBL	chr19:15233837-C-T	missense_variant	MERGE Cohort	1	0	-	-
ILVBL	chr19:15233838-G-A	missense_variant	GEMINI Cohort	1	0	-	-
ILVBL	chr19:15234051-G-A	missense_variant	Fertile Dutch Cohort	0	0	1	0
ILVBL	chr19:15234195-G-A	missense_variant	GEMINI Cohort	1	0	-	-
ILVBL	chr19:15234210-C-T	missense_variant	MERGE Cohort	1	0	-	-
ILVBL	chr19:15234252-G-A	missense_variant	Fertile Dutch Cohort	0	0	1	0
ILVBL	chr19:15234360-C-T	missense_variant	Fertile Dutch Cohort	1	0	3	0
INO80	chr15:41346162-T-C	missense_variant	MERGE Cohort	1	0	-	-
INO80	chr15:41346193-G-T	missense_variant	Fertile Dutch Cohort	0	0	1	0
INO80	chr15:41346207-G-T	missense_variant	Fertile Dutch Cohort	1	0	0	0
INO80	chr15:41372017-C-T	missense_variant	Fertile Dutch Cohort	0	0	1	0
INO80	chr15:41372020-C-T	missense_variant	Fertile Dutch Cohort	1	0	1	0
INO80	chr15:41372094-G-T	missense_variant	Fertile Dutch Cohort	1	0	0	0
IQSEC1	chr3:12949858-A-G	missense_variant	GEMINI Cohort	1	0	-	-
IQSEC1	chr3:12949936-G-A	missense_variant	Fertile Dutch Cohort	1	0	0	0
IQSEC1	chr3:12950820-C-T	missense_variant	MERGE Cohort	1	0	-	-
IQSEC1	chr3:12954948-G-C	missense_variant	Fertile Dutch Cohort	1	0	0	0
IQSEC1	chr3:12954972-C-T	missense_variant	GEMINI Cohort	1	0	-	-
IQSEC1	chr3:12955023-A-G	missense_variant	Fertile Dutch Cohort	1	0	0	0
IQSEC1	chr3:12956629-C-T	missense_variant	Fertile Dutch Cohort	0	0	1	0
IQSEC1	chr3:12957098-T-A	missense_variant	Fertile Dutch Cohort	0	0	1	0
IQSEC1	chr3:12957173-C-T	missense_variant	Fertile Dutch Cohort	2	0	0	0
IQSEC1	chr3:12957180-G-C	missense_variant	Fertile Dutch Cohort	1	0	0	0
IQSEC1	chr3:12961941-T-C	missense_variant	GEMINI Cohort	1	0	-	-
IQSEC1	chr3:12961983-T-C	missense_variant	Fertile Dutch Cohort	0	0	1	0
IQSEC1	chr3:12963638-C-T	missense_variant	Fertile Dutch Cohort	0	0	1	0
IQSEC1	chr3:12963735-C-T	missense_variant	Fertile Dutch Cohort	1	0	0	0
IQSEC1	chr3:12966189-G-A	missense_variant	Fertile Dutch Cohort	1	0	0	0
IQSEC1	chr3:12978110-T-C	missense_variant	Fertile Dutch Cohort	1	0	0	0
IQSEC1	chr3:12978130-G-A	missense_variant	Fertile Dutch Cohort	0	0	2	0
IQSEC1	chr3:12978143-G-A	missense_variant	Fertile Dutch Cohort	1	0	0	0
IQSEC1	chr3:12978155-G-A	missense_variant	Fertile Dutch Cohort	0	0	1	0
IQSEC1	chr3:12983171-G-A	missense_variant	Fertile Dutch Cohort	0	0	2	0
IRAK2	chr3:10219551-C-G	missense_variant	Fertile Dutch Cohort	2	0	4	0
IRAK2	chr3:10219596-A-G	missense_variant	GEMINI Cohort	1	0	-	-
IRAK2	chr3:10219597-C-T	missense_variant	Fertile Dutch Cohort	0	0	1	0
IRAK2	chr3:10219625-G-A	missense_variant	Fertile Dutch Cohort	2	0	1	0
IRAK2	chr3:10219626-C-T	missense_variant	Geisinger-Regeneron DiscovEHR Cohort	1	0	-	-
IRAK2	chr3:10219627-G-A	missense_variant	Fertile Dutch Cohort	0	0	2	0
IRAK2	chr3:10219680-C-T	missense_variant	Fertile Dutch Cohort	0	0	2	0
IRAK2	chr3:10255196-A-G	missense_variant	Fertile Dutch Cohort	0	0	1	0
IRAK2	chr3:10258623-G-A	missense_variant	Fertile Dutch Cohort	1	0	0	0
IRAK2	chr3:10258704-G-A	missense_variant	Fertile Dutch Cohort	0	0	1	0
IRAK2	chr3:10258722-T-C	missense_variant	Fertile Dutch Cohort	0	0	1	0
IRAK2	chr3:10261377-C-G	missense_variant	Fertile Dutch Cohort	2	0	1	0
IRAK2	chr3:10261443-G-T	missense_variant	Fertile Dutch Cohort	1	0	1	0
IRAK2	chr3:10264334-T-C	missense_variant	Fertile Dutch Cohort	2	0	0	0
IRAK2	chr3:10264351-C-T	missense_variant	Fertile Dutch Cohort	0	0	1	0
IRAK2	chr3:10264351-C-T	missense_variant	GEMINI Cohort	1	0	-	-
IRAK2	chr3:10264469-G-A	missense_variant	MERGE Cohort	1	0	-	-
IRAK2	chr3:10276146-G-C	missense_variant	Fertile Dutch Cohort	1	0	0	0
IRAK2	chr3:10276167-C-A	missense_variant	Fertile Dutch Cohort	0	0	1	0
IRAK2	chr3:10276215-G-A	missense_variant	Fertile Dutch Cohort	1	0	0	0
IRAK2	chr3:10276255-G-A	missense_variant	Fertile Dutch Cohort	1	0	0	0
IRAK2	chr3:10276260-G-C	missense_variant	Fertile Dutch Cohort	1	0	0	0
ITSN2	chr2:24426532-A-G	missense_variant	Fertile Dutch Cohort	1	0	0	0
ITSN2	chr2:24426551-C-T	missense_variant	Fertile Dutch Cohort	0	0	1	0
ITSN2	chr2:24426580-C-T	missense_variant	Fertile Dutch Cohort	1	0	0	0
ITSN2	chr2:24426647-G-C	missense_variant	GEMINI Cohort	1	0	-	-
ITSN2	chr2:24427143-A-G	missense_variant	MERGE Cohort	1	0	-	-
ITSN2	chr2:24427152-C-G	missense_variant	Fertile Dutch Cohort	1	0	0	0
ITSN2	chr2:24427201-T-A	missense_variant	Fertile Dutch Cohort	0	0	1	0
ITSN2	chr2:24427287-C-G	missense_variant,splice_region_variant	MERGE Cohort	1	0	-	-
ITSN2	chr2:24428166-G-T	missense_variant,splice_region_variant	MERGE Cohort	1	0	-	-
ITSN2	chr2:24431148-A-G	missense_variant	Fertile Dutch Cohort	1	0	0	0
ITSN2	chr2:24431154-C-T	missense_variant	Fertile Dutch Cohort	1	0	0	0
ITSN2	chr2:24432011-A-G	missense_variant	Fertile Dutch Cohort	1	0	0	0
ITSN2	chr2:24432014-T-C	missense_variant	Fertile Dutch Cohort	0	0	1	0
ITSN2	chr2:24432038-T-C	missense_variant	Fertile Dutch Cohort	3	0	2	0
ITSN2	chr2:24432762-C-G	missense_variant	Geisinger-Regeneron DiscovEHR Cohort	1	0	-	-
ITSN2	chr2:24432806-C-T	missense_variant	Fertile Dutch Cohort	0	0	1	0
ITSN2	chr2:24432835-T-C	missense_variant	Fertile Dutch Cohort	1	0	0	0
ITSN2	chr2:24432863-G-A	missense_variant	Fertile Dutch Cohort	0	0	1	0
ITSN2	chr2:24432863-G-A	missense_variant	GEMINI Cohort	1	0	-	-
ITSN2	chr2:24432866-G-A	missense_variant	Fertile Dutch Cohort	0	0	1	0
ITSN2	chr2:24432899-G-A	missense_variant	Fertile Dutch Cohort	4	0	5	0
ITSN2	chr2:24433701-G-A	missense_variant	Fertile Dutch Cohort	1	0	2	0
ITSN2	chr2:24433756-G-A	missense_variant	MERGE Cohort	1	0	-	-
ITSN2	chr2:24433765-C-T	missense_variant	Fertile Dutch Cohort	1	0	1	0
ITSN2	chr2:24435542-G-A	missense_variant	Fertile Dutch Cohort	1	0	0	0
ITSN2	chr2:24435565-A-G	missense_variant	MERGE Cohort	1	0	-	-
ITSN2	chr2:24435584-G-T	missense_variant	Fertile Dutch Cohort	1	0	0	0
ITSN2	chr2:24435610-G-A	missense_variant	GEMINI Cohort	1	0	-	-
ITSN2	chr2:24438935-A-C	missense_variant	GEMINI Cohort	1	0	-	-
ITSN2	chr2:24439060-G-A	missense_variant	Fertile Dutch Cohort	1	0	0	0
ITSN2	chr2:24439087-C-G	missense_variant	GEMINI Cohort	1	0	-	-
ITSN2	chr2:24443930-C-A	missense_variant	Fertile Dutch Cohort	0	0	1	0
ITSN2	chr2:24443932-C-A	missense_variant	Fertile Dutch Cohort	0	0	1	0
ITSN2	chr2:24469071-C-A	missense_variant	Fertile Dutch Cohort	1	0	0	0
ITSN2	chr2:24469120-T-A	missense_variant	Fertile Dutch Cohort	0	0	1	0
ITSN2	chr2:24469719-T-C	missense_variant	MERGE Cohort	1	0	-	-
ITSN2	chr2:24469746-C-T	missense_variant	Fertile Dutch Cohort	2	0	2	0
ITSN2	chr2:24471556-C-A	missense_variant	Fertile Dutch Cohort	1	0	0	0
ITSN2	chr2:24475245-G-A	missense_variant	Fertile Dutch Cohort	1	0	1	0
ITSN2	chr2:24475261-T-C	missense_variant	MERGE Cohort	1	0	-	-
ITSN2	chr2:24480826-T-A	missense_variant	Fertile Dutch Cohort	1	0	0	0
ITSN2	chr2:24483976-T-C	missense_variant,splice_region_variant	MERGE Cohort	1	0	-	-
ITSN2	chr2:24484015-C-A	missense_variant	Fertile Dutch Cohort	0	0	1	0
ITSN2	chr2:24484479-C-T	missense_variant	Fertile Dutch Cohort	1	0	0	0
ITSN2	chr2:24484550-C-T	missense_variant	MERGE Cohort	1	0	-	-
ITSN2	chr2:24484606-A-C	missense_variant	GEMINI Cohort	1	0	-	-
ITSN2	chr2:24484607-T-G	missense_variant	GEMINI Cohort	1	0	-	-
ITSN2	chr2:24493616-A-T	missense_variant	Fertile Dutch Cohort	1	0	1	0
ITSN2	chr2:24509095-T-C	missense_variant	NIJ/NCL Cohort (Singletons)	1	0	-	-
ITSN2	chr2:24518656-C-A	missense_variant	Fertile Dutch Cohort	1	0	1	0
ITSN2	chr2:24524897-A-G	missense_variant	Fertile Dutch Cohort	1	0	1	0
ITSN2	chr2:24526672-T-C	missense_variant	Fertile Dutch Cohort	1	0	0	0
ITSN2	chr2:24526677-G-A	missense_variant	Fertile Dutch Cohort	1	0	0	0
ITSN2	chr2:24526707-A-C	missense_variant	Fertile Dutch Cohort	1	0	0	0
ITSN2	chr2:24526715-A-C	missense_variant	Fertile Dutch Cohort	1	0	0	0
ITSN2	chr2:24535219-C-T	missense_variant	Fertile Dutch Cohort	1	0	1	0
ITSN2	chr2:24535226-G-T	missense_variant	Fertile Dutch Cohort	0	0	1	0
ITSN2	chr2:24536347-G-T	missense_variant	Fertile Dutch Cohort	1	0	0	0
ITSN2	chr2:24536353-G-A	missense_variant	Fertile Dutch Cohort	0	0	1	0
ITSN2	chr2:24536366-G-T	missense_variant	GEMINI Cohort	1	0	-	-
ITSN2	chr2:24538024-T-A	missense_variant	Fertile Dutch Cohort	1	0	0	0
ITSN2	chr2:24538050-C-G	missense_variant	Fertile Dutch Cohort	0	0	1	0
KIAA1549L	chr11:33565283--T	missense_variant	Fertile Dutch Cohort	1	0	0	0
KIAA1549L	chr11:33589732-C-T	missense_variant	Fertile Dutch Cohort	0	0	2	0
KIAA1549L	chr11:33589741-C-T	missense_variant	Fertile Dutch Cohort	0	0	1	0
KIAA1549L	chr11:33631337-C-T	missense_variant	Fertile Dutch Cohort	0	0	1	0
KIAA1549L	chr11:33631338-G-T	missense_variant	Fertile Dutch Cohort	0	0	1	0
KIAA1549L	chr11:33631349-C-T	missense_variant	Fertile Dutch Cohort	1	0	0	0
KIAA1549L	chr11:33631350-G-A	missense_variant	Fertile Dutch Cohort	0	0	1	0
KIAA1549L	chr11:33631419--A	missense_variant	Fertile Dutch Cohort	1	0	0	0
KLC1	chr14:104120914-A-G	missense_variant	Fertile Dutch Cohort	1	0	0	0
KLC1	chr14:104121026-A-G	missense_variant	Fertile Dutch Cohort	1	0	0	0
KLC1	chr14:104129141-C-T	missense_variant	Fertile Dutch Cohort	1	0	0	0
KLC1	chr14:104136565-G-A	missense_variant	Geisinger-Regeneron DiscovEHR Cohort	1	0	-	-
KLC1	chr14:104139486-C-T	missense_variant	Fertile Dutch Cohort	0	0	1	0
KLC1	chr14:104139511-C-T	missense_variant	Fertile Dutch Cohort	1	0	0	0
KLC1	chr14:104139735-C-G	missense_variant	GEMINI Cohort	1	0	-	-
KLC1	chr14:104143835-A-C	missense_variant	Fertile Dutch Cohort	0	0	1	0
KRT33B	chr17:39521072-C-A	missense_variant	Fertile Dutch Cohort	1	0	0	0
KRT33B	chr17:39521089-C-G	missense_variant	Fertile Dutch Cohort	2	0	4	0
KRT33B	chr17:39521127-C-T	missense_variant	Fertile Dutch Cohort	1	0	1	0
KRT33B	chr17:39521184-T-C	missense_variant	Fertile Dutch Cohort	0	0	1	0
KRT33B	chr17:39521190-T-A	missense_variant	Fertile Dutch Cohort	2	0	0	0
KRT33B	chr17:39521232-G-C	missense_variant	Fertile Dutch Cohort	2	0	2	0
KRT33B	chr17:39521658-A-T	missense_variant	Fertile Dutch Cohort	1	0	0	0
KRT33B	chr17:39521667-C-T	missense_variant	Fertile Dutch Cohort	2	0	1	0
KRT33B	chr17:39521739-C-T	missense_variant	Fertile Dutch Cohort	1	0	0	0
KRT33B	chr17:39521748-C-A	missense_variant	Fertile Dutch Cohort	0	0	1	0
KRT33B	chr17:39522823-G-A	missense_variant	Fertile Dutch Cohort	0	0	1	0
KRT33B	chr17:39522861-G-A	missense_variant	Fertile Dutch Cohort	3	0	0	0
KRT33B	chr17:39524197-C-T	missense_variant	Fertile Dutch Cohort	1	0	0	0
KRT33B	chr17:39525725-T-A	missense_variant	Fertile Dutch Cohort	1	0	0	0
KRT33B	chr17:39525771-C-T	missense_variant	Fertile Dutch Cohort	0	0	1	0
KRT33B	chr17:39525825-T-G	missense_variant	Fertile Dutch Cohort	1	0	0	0
KRT33B	chr17:39525830-T-C	missense_variant	Fertile Dutch Cohort	0	0	1	0
KRT33B	chr17:39525837-C-T	missense_variant	Fertile Dutch Cohort	0	0	1	0
LEO1	chr15:52258096-T-A	missense_variant	Fertile Dutch Cohort	0	0	1	0
LEO1	chr15:52258248-G-C	missense_variant	Fertile Dutch Cohort	0	0	1	0
LEO1	chr15:52258339-C-G	missense_variant	Fertile Dutch Cohort	1	0	0	0
LEO1	chr15:52258392-G-A	missense_variant	Fertile Dutch Cohort	1	0	0	0
LEO1	chr15:52258418-A-C	missense_variant	Fertile Dutch Cohort	1	0	0	0
LRRN2	chr1:204587643-C-T	missense_variant	Fertile Dutch Cohort	0	0	1	0
LRRN2	chr1:204587973-G-A	missense_variant	Fertile Dutch Cohort	0	0	1	0
LRRN2	chr1:204588041-G-C	missense_variant	Fertile Dutch Cohort	1	0	0	0
LRRN2	chr1:204588156-C-T	missense_variant	Fertile Dutch Cohort	0	0	1	0
LRRN2	chr1:204588156-C-T	missense_variant	GEMINI Cohort	2	0	-	-
LRRN2	chr1:204588156-C-T	missense_variant	MERGE Cohort	1	0	-	-
LRRN2	chr1:204588220-T-C	missense_variant	Fertile Dutch Cohort	0	0	1	0
LRRN2	chr1:204588273-T-C	missense_variant	Fertile Dutch Cohort	0	0	1	0
LRRN2	chr1:204588285-C-T	missense_variant	Fertile Dutch Cohort	1	0	0	0
LRRN2	chr1:204588298-G-A	missense_variant	Fertile Dutch Cohort	1	0	0	0
LRRN2	chr1:204588337-C-T	missense_variant	Fertile Dutch Cohort	0	0	1	0
LRRN2	chr1:204588337-C-T	missense_variant	GEMINI Cohort	1	0	-	-
LRRN2	chr1:204588343-C-T	missense_variant	MERGE Cohort	1	0	-	-
LRRN2	chr1:204588358-G-A	missense_variant	Fertile Dutch Cohort	1	0	1	0
LRRN2	chr1:204588400-T-C	missense_variant	Fertile Dutch Cohort	0	0	1	0
LRRN2	chr1:204588474-C-T	missense_variant	Fertile Dutch Cohort	0	0	1	0
LRRN2	chr1:204588474-C-T	missense_variant	MERGE Cohort	1	0	-	-
LRRN2	chr1:204588633-C-T	missense_variant	Fertile Dutch Cohort	1	0	1	0
LRRN2	chr1:204588657-C-T	missense_variant	Fertile Dutch Cohort	1	0	0	0
LRRN2	chr1:204588714-C-T	missense_variant	Fertile Dutch Cohort	2	0	2	0
LRRN2	chr1:204588979-G-A	missense_variant	Fertile Dutch Cohort	0	0	1	0
LRRN2	chr1:204588990-C-T	missense_variant	Fertile Dutch Cohort	1	0	0	0
LRRN2	chr1:204589009-G-A	missense_variant	Fertile Dutch Cohort	1	0	2	0
LTBP1	chr2:33245994-G-A	missense_variant	Fertile Dutch Cohort	0	0	1	0
LTBP1	chr2:33245998-G-T	missense_variant	Fertile Dutch Cohort	0	0	1	0
LTBP1	chr2:33359899-C-T	missense_variant	Fertile Dutch Cohort	1	0	0	0
LTBP1	chr2:33359964-A-G	missense_variant	Fertile Dutch Cohort	1	0	0	0
LTBP1	chr2:33411983-G-A	missense_variant	Fertile Dutch Cohort	0	0	1	0
LTBP1	chr2:33411986-C-T	missense_variant	Geisinger-Regeneron DiscovEHR Cohort	1	0	-	-
LTBP1	chr2:33412097-A-G	missense_variant	Fertile Dutch Cohort	1	0	0	0
LTBP1	chr2:33412136-A-G	missense_variant	Fertile Dutch Cohort	0	0	1	0
LTBP1	chr2:33413682-C-T	missense_variant	MERGE Cohort	1	0	-	-
LTBP1	chr2:33413700-G-A	missense_variant	Fertile Dutch Cohort	0	0	1	0
LTBP1	chr2:33413709-C-T	missense_variant	Fertile Dutch Cohort	1	0	1	0
LTBP1	chr2:33413820-C-T	missense_variant	Fertile Dutch Cohort	1	0	0	0
LTBP1	chr2:33442713-A-G	missense_variant	MERGE Cohort	1	0	-	-
LTBP1	chr2:33468740-T-C	missense_variant	Fertile Dutch Cohort	1	0	0	0
LTBP1	chr2:33468798-G-A	missense_variant	Fertile Dutch Cohort	0	0	1	0
LTBP1	chr2:33468809-A-C	missense_variant	Fertile Dutch Cohort	1	0	0	0
LTBP1	chr2:33468833-A-G	missense_variant	Fertile Dutch Cohort	0	0	1	0
LTBP1	chr2:33477744-C-T	missense_variant,splice_region_variant	Fertile Dutch Cohort	1	0	0	0
LTBP1	chr2:33477903-C-T	missense_variant	Fertile Dutch Cohort	1	0	0	0
LTBP1	chr2:33482360-A-G	missense_variant	NIJ/NCL Cohort (Singletons)	1	0	-	-
LTBP1	chr2:33482500-C-T	missense_variant	Fertile Dutch Cohort	0	0	2	0
LTBP1	chr2:33482566-G-A	missense_variant	Fertile Dutch Cohort	1	0	0	0
LTBP1	chr2:33498729-A-G	missense_variant	Fertile Dutch Cohort	1	0	0	0
LTBP1	chr2:33498752-A-G	missense_variant	NIJ/NCL Cohort (Singletons)	1	0	-	-
LTBP1	chr2:33498765-G-A	missense_variant	Fertile Dutch Cohort	1	0	0	0
LTBP1	chr2:33498779-C-G	missense_variant	Fertile Dutch Cohort	1	0	0	0
LTBP1	chr2:33500076-C-T	missense_variant	GEMINI Cohort	1	0	-	-
LTBP1	chr2:33500077-G-A	missense_variant	Fertile Dutch Cohort	0	0	2	0
LTBP1	chr2:33500906-G-A	missense_variant	Fertile Dutch Cohort	1	0	0	0
LTBP1	chr2:33500985-G-A	missense_variant	Fertile Dutch Cohort	0	0	1	0
LTBP1	chr2:33500985-G-A	missense_variant	MERGE Cohort	1	0	-	-
LTBP1	chr2:33505109-T-C	missense_variant	Fertile Dutch Cohort	0	0	1	0
LTBP1	chr2:33505184-C-T	missense_variant	Fertile Dutch Cohort	0	0	1	0
LTBP1	chr2:33505204-G-A	missense_variant	Fertile Dutch Cohort	1	0	0	0
LTBP1	chr2:33505211-A-G	missense_variant	Fertile Dutch Cohort	1	0	0	0
LTBP1	chr2:33518278-A-T	missense_variant	Fertile Dutch Cohort	1	0	0	0
LTBP1	chr2:33518314-G-C	missense_variant	Fertile Dutch Cohort	1	0	0	0
LTBP1	chr2:33518343-T-A	missense_variant	Fertile Dutch Cohort	1	0	0	0
LTBP1	chr2:33525524-A-T	missense_variant	Fertile Dutch Cohort	0	0	1	0
LTBP1	chr2:33525556-G-A	missense_variant	Fertile Dutch Cohort	1	0	0	0
LTBP1	chr2:33525581-C-T	missense_variant	Fertile Dutch Cohort	1	0	0	0
LTBP1	chr2:33526679-A-G	missense_variant	Fertile Dutch Cohort	1	0	0	0
LTBP1	chr2:33534534-G-A	missense_variant	Fertile Dutch Cohort	1	0	0	0
LTBP1	chr2:33534563-G-C	missense_variant	Fertile Dutch Cohort	0	0	1	0
LTBP1	chr2:33540300-G-T	missense_variant	Fertile Dutch Cohort	0	0	1	0
LTBP1	chr2:33567909-T-G	missense_variant	Fertile Dutch Cohort	0	0	1	0
LTBP1	chr2:33568012-G-A	missense_variant	Fertile Dutch Cohort	1	0	1	0
LTBP1	chr2:33568024-T-C	missense_variant	Fertile Dutch Cohort	0	0	1	0
LTBP1	chr2:33572458-G-C	missense_variant	Fertile Dutch Cohort	0	0	1	0
LTBP1	chr2:33572546-G-C	missense_variant	Fertile Dutch Cohort	0	0	1	0
LTBP1	chr2:33572550-G-A	missense_variant	Fertile Dutch Cohort	1	0	4	0
LTBP1	chr2:33585703-A-G	missense_variant	Fertile Dutch Cohort	0	0	1	0
LTBP1	chr2:33585826-C-T	missense_variant	Fertile Dutch Cohort	0	0	1	0
LTBP1	chr2:33585834-G-A	missense_variant	Fertile Dutch Cohort	0	0	1	0
LTBP1	chr2:33588544-A-G	missense_variant	Fertile Dutch Cohort	2	0	0	0
LTBP1	chr2:33589318-G-A	missense_variant	Fertile Dutch Cohort	0	0	1	0
LTBP1	chr2:33589409-C-T	missense_variant	Fertile Dutch Cohort	0	0	1	0
LTBP1	chr2:33590470-C-A	missense_variant	Fertile Dutch Cohort	1	0	0	0
LTBP1	chr2:33590496-C-T	missense_variant	Fertile Dutch Cohort	1	0	1	0
LTBP1	chr2:33614277-C-T	missense_variant	Fertile Dutch Cohort	1	0	0	0
LTBP1	chr2:33614343-C-A	missense_variant	Fertile Dutch Cohort	1	0	0	0
MAP3K3	chr17:61710098-G-A	missense_variant	Fertile Dutch Cohort	0	0	2	0
MAP3K3	chr17:61759256-G-T	missense_variant	Fertile Dutch Cohort	1	0	0	0
MAP3K3	chr17:61768474-C-A	missense_variant	MERGE Cohort	1	0	-	-
MAP3K3	chr17:61769166-T-C	missense_variant	MERGE Cohort	1	0	-	-
MAVS	chr20:3838295-C-A	missense_variant	Fertile Dutch Cohort	1	0	0	0
MAVS	chr20:3838355-G-A	missense_variant	Fertile Dutch Cohort	2	0	0	0
MAVS	chr20:3838363-G-T	missense_variant	MERGE Cohort	1	0	-	-
MAVS	chr20:3838418-C-A	missense_variant	MERGE Cohort	1	0	-	-
MAVS	chr20:3843000-C-T	missense_variant	GEMINI Cohort	1	0	-	-
MCM6	chr2:136615571-C-T	missense_variant	Fertile Dutch Cohort	0	0	1	0
MCM6	chr2:136616993-G-A	missense_variant	MERGE Cohort	1	0	-	-
MCM6	chr2:136620216-A-G	missense_variant	Fertile Dutch Cohort	0	0	1	0
MCM6	chr2:136620285-A-G	missense_variant	MERGE Cohort	1	0	-	-
MCM6	chr2:136623841-C-T	missense_variant	Fertile Dutch Cohort	0	0	2	0
MCM6	chr2:136624288-T-G	missense_variant	MERGE Cohort	1	0	-	-
MCM6	chr2:136626264-T-C	missense_variant	Fertile Dutch Cohort	1	0	0	0
MCM6	chr2:136626336-C-T	missense_variant	Fertile Dutch Cohort	2	0	3	0
MCM6	chr2:136626368-C-T	missense_variant	Fertile Dutch Cohort	0	0	1	0
MCM6	chr2:136626425-C-T	missense_variant	Fertile Dutch Cohort	1	0	0	0
MCM6	chrchr2:136624195-T-C	missense_variant	NIJ/NCL Cohort (Singletons)	1	0	-	-
MICU1	chr10:74128020-C-T	missense_variant	Fertile Dutch Cohort	0	0	1	0
MICU1	chr10:74128021-G-A	missense_variant	Fertile Dutch Cohort	1	0	0	0
MICU1	chr10:74135577-C-T	missense_variant	Fertile Dutch Cohort	0	0	1	0
MICU1	chr10:74167710-A-G	missense_variant	Fertile Dutch Cohort	1	0	0	0
MICU1	chr10:74167771-T-G	missense_variant	Fertile Dutch Cohort	1	0	0	0
MICU1	chr10:74183071-A-G	missense_variant	Fertile Dutch Cohort	0	0	1	0
MICU1	chr10:74236952-C-G	missense_variant	Fertile Dutch Cohort	1	0	0	0
MICU1	chr10:74311044-C-T	missense_variant	Fertile Dutch Cohort	0	0	1	0
MICU1	chr10:74326544-C-T	missense_variant	Fertile Dutch Cohort	0	0	1	0
MPRIP	chr17:16946236-G-A	missense_variant	Fertile Dutch Cohort	0	0	1	0
MPRIP	chr17:16946256-C-T	missense_variant	Fertile Dutch Cohort	0	0	1	0
MPRIP	chr17:17030020-C-T	missense_variant	Fertile Dutch Cohort	1	0	0	0
MPRIP	chr17:17030131-A-G	missense_variant	Fertile Dutch Cohort	0	0	1	0
MPRIP	chr17:17049375-G-C	missense_variant	Fertile Dutch Cohort	1	0	0	0
MPRIP	chr17:17050664-A-G	missense_variant	Fertile Dutch Cohort	0	0	1	0
MPRIP	chr17:17053471-A-G	missense_variant	GEMINI Cohort	2	0	-	-
MPRIP	chr17:17053471-A-T	missense_variant	Fertile Dutch Cohort	1	0	1	0
MPRIP	chr17:17057645-C-T	missense_variant	Fertile Dutch Cohort	1	0	0	0
MPRIP	chr17:17057689-A-G	missense_variant	Fertile Dutch Cohort	2	0	0	0
MPRIP	chr17:17057705-C-T	missense_variant	Fertile Dutch Cohort	1	0	0	0
MSH5	chr6:31711753-A-T	missense_variant	Fertile Dutch Cohort	1	0	0	0
MSH5	chr6:31713042-C-T	missense_variant	Fertile Dutch Cohort	0	0	1	0
MSH5	chr6:31713070-G-A	missense_variant	GEMINI Cohort	1	0	-	-
MSH5	chr6:31713085-T-G	missense_variant	Fertile Dutch Cohort	0	0	1	0
MSH5	chr6:31721092-G-A	missense_variant	Fertile Dutch Cohort	1	0	0	0
MSH5	chr6:31721124-C-T	missense_variant	GEMINI Cohort	1	0	-	-
MSH5	chr6:31721125-G-T	missense_variant	Fertile Dutch Cohort	0	0	1	0
MSH5	chr6:31721137-T-G	missense_variant	GEMINI Cohort	1	0	-	-
MSH5	chr6:31721187-C-T	missense_variant	Fertile Dutch Cohort	1	0	1	0
MSH5	chr6:31721356-C-T	missense_variant	MERGE Cohort	1	0	-	-
MSH5	chr6:31721357-G-A	missense_variant	Fertile Dutch Cohort	0	0	1	0
MSH5	chr6:31721357-G-A	missense_variant	GEMINI Cohort	1	0	-	-
MSH5	chr6:31725978-C-T	missense_variant	Fertile Dutch Cohort	0	0	1	0
MSH5	chr6:31726057-T-C	missense_variant	Fertile Dutch Cohort	0	0	1	0
MSH5	chr6:31726346-G-C	missense_variant	Fertile Dutch Cohort	0	0	1	0
MSH5	chr6:31726364-G-T	missense_variant	Fertile Dutch Cohort	0	0	1	0
MSH5	chr6:31726591-G-A	missense_variant	Fertile Dutch Cohort	1	0	0	0
MSH5	chr6:31726620-A-T	missense_variant	Fertile Dutch Cohort	1	0	1	0
MSH5	chr6:31726642-A-G	missense_variant	Fertile Dutch Cohort	1	0	1	0
MSH5	chr6:31726899-G-A	missense_variant	Fertile Dutch Cohort	0	0	1	0
MSH5	chr6:31727229-C-T	missense_variant	Fertile Dutch Cohort	1	0	0	0
MSH5	chr6:31727262-C-A	missense_variant	Fertile Dutch Cohort	0	0	1	0
MSH5	chr6:31727649-C-T	missense_variant	Fertile Dutch Cohort	1	0	1	0
MSH5	chr6:31727880-G-A	missense_variant	Fertile Dutch Cohort	0	0	1	0
MSH5	chr6:31727902-T-C	missense_variant	Fertile Dutch Cohort	0	0	1	0
MSH5	chr6:31727909-C-G	missense_variant	Fertile Dutch Cohort	0	0	1	0
MSH5	chr6:31727941-T-A	missense_variant	Fertile Dutch Cohort	1	0	0	0
MSH5	chr6:31728969-C-T	missense_variant	Fertile Dutch Cohort	2	0	0	0
MSH5	chr6:31729038-C-T	missense_variant,splice_region_variant	Fertile Dutch Cohort	0	0	1	0
MSH5	chr6:31729262-C-A	missense_variant	MERGE Cohort	1	0	-	-
MSH5	chr6:31729262-C-T	missense_variant	Fertile Dutch Cohort	1	0	1	0
MSH5	chr6:31729622-G-A	missense_variant	Fertile Dutch Cohort	1	0	0	0
MSH5	chr6:31729671-A-G	missense_variant	Fertile Dutch Cohort	1	0	0	0
MSH5	chr6:31729674-C-T	missense_variant	Fertile Dutch Cohort	1	0	2	0
MYOF	chr10:95069784-G-C	missense_variant	Fertile Dutch Cohort	1	0	0	0
MYOF	chr10:95069787-T-A	missense_variant	GEMINI Cohort	1	0	-	-
MYOF	chr10:95069856-C-T	missense_variant	Fertile Dutch Cohort	1	0	0	0
MYOF	chr10:95069860-G-A	missense_variant	MERGE Cohort	1	0	-	-
MYOF	chr10:95070331-G-A	missense_variant	Fertile Dutch Cohort	1	0	0	0
MYOF	chr10:95070363-T-A	missense_variant	Fertile Dutch Cohort	0	0	1	0
MYOF	chr10:95072814-G-A	missense_variant	Fertile Dutch Cohort	1	0	0	0
MYOF	chr10:95072818-A-T	missense_variant	Fertile Dutch Cohort	3	0	2	0
MYOF	chr10:95072851-A-T	missense_variant	Fertile Dutch Cohort	0	0	1	0
MYOF	chr10:95072911-A-T	missense_variant	Fertile Dutch Cohort	1	0	0	0
MYOF	chr10:95072929-C-T	missense_variant	Fertile Dutch Cohort	1	0	0	0
MYOF	chr10:95076545-G-A	missense_variant	Fertile Dutch Cohort	0	0	1	0
MYOF	chr10:95076545-G-C	missense_variant	Fertile Dutch Cohort	2	0	0	0
MYOF	chr10:95079689-C-G	missense_variant	Fertile Dutch Cohort	0	0	1	0
MYOF	chr10:95079708-C-T	missense_variant	MERGE Cohort	1	0	-	-
MYOF	chr10:95082893-C-T	missense_variant	Fertile Dutch Cohort	1	0	0	0
MYOF	chr10:95082920-G-T	missense_variant	Fertile Dutch Cohort	0	0	1	0
MYOF	chr10:95085613-C-A	missense_variant	Fertile Dutch Cohort	1	0	1	0
MYOF	chr10:95085630-C-T	missense_variant	Fertile Dutch Cohort	1	0	0	0
MYOF	chr10:95085636-C-T	missense_variant	MERGE Cohort	1	0	-	-
MYOF	chr10:95088585-G-T	missense_variant	Fertile Dutch Cohort	1	0	0	0
MYOF	chr10:95089443-C-T	missense_variant	Fertile Dutch Cohort	1	0	0	0
MYOF	chr10:95089457-A-G	missense_variant	Fertile Dutch Cohort	0	0	1	0
MYOF	chr10:95089466-A-G	missense_variant	Fertile Dutch Cohort	0	0	1	0
MYOF	chr10:95089493-G-T	missense_variant	Fertile Dutch Cohort	1	0	0	0
MYOF	chr10:95089584-C-T	missense_variant	Fertile Dutch Cohort	1	0	0	0
MYOF	chr10:95093060-A-G	missense_variant	GEMINI Cohort	1	0	-	-
MYOF	chr10:95093062-G-C	missense_variant	Fertile Dutch Cohort	0	0	1	0
MYOF	chr10:95093063-G-T	missense_variant	Fertile Dutch Cohort	0	0	1	0
MYOF	chr10:95093066-C-T	missense_variant	Fertile Dutch Cohort	1	0	0	0
MYOF	chr10:95093598-G-T	missense_variant	Fertile Dutch Cohort	1	0	0	0
MYOF	chr10:95095727-C-T	missense_variant	Fertile Dutch Cohort	0	0	4	0
MYOF	chr10:95095757-G-C	missense_variant	Fertile Dutch Cohort	1	0	0	0
MYOF	chr10:95107418-C-T	missense_variant	Fertile Dutch Cohort	0	0	1	0
MYOF	chr10:95107469-C-T	missense_variant	GEMINI Cohort	1	0	-	-
MYOF	chr10:95107529-T-C	missense_variant	Fertile Dutch Cohort	0	0	1	0
MYOF	chr10:95109572-A-T	missense_variant	MERGE Cohort	1	0	-	-
MYOF	chr10:95109620-A-T	missense_variant	Fertile Dutch Cohort	0	0	1	0
MYOF	chr10:95111003-T-C	missense_variant	Fertile Dutch Cohort	0	0	1	0
MYOF	chr10:95111210-C-T	missense_variant	Fertile Dutch Cohort	1	0	0	0
MYOF	chr10:95111250-G-A	missense_variant	Fertile Dutch Cohort	1	0	0	0
MYOF	chr10:95111306-C-T	missense_variant	Fertile Dutch Cohort	0	0	1	0
MYOF	chr10:95111309-C-A	missense_variant	Fertile Dutch Cohort	0	0	1	0
MYOF	chr10:95111309-C-T	missense_variant	MERGE Cohort	1	0	-	-
MYOF	chr10:95111322-C-T	missense_variant	MERGE Cohort	1	0	-	-
MYOF	chr10:95111489-C-T	missense_variant	Fertile Dutch Cohort	1	0	1	0
MYOF	chr10:95111531-G-A	missense_variant	Fertile Dutch Cohort	3	0	1	0
MYOF	chr10:95111586-A-G	missense_variant	GEMINI Cohort	2	0	-	-
MYOF	chr10:95113580-C-T	missense_variant	Fertile Dutch Cohort	0	0	1	0
MYOF	chr10:95115418-C-T	missense_variant	MERGE Cohort	1	0	-	-
MYOF	chr10:95116515-A-G	missense_variant	Fertile Dutch Cohort	1	0	0	0
MYOF	chr10:95116519-A-T	missense_variant	Fertile Dutch Cohort	0	0	1	0
MYOF	chr10:95116566-C-G	missense_variant	Fertile Dutch Cohort	0	0	1	0
MYOF	chr10:95119698-C-G	missense_variant	MERGE Cohort	1	0	-	-
MYOF	chr10:95119708-G-T	missense_variant	Fertile Dutch Cohort	0	0	1	0
MYOF	chr10:95121218-C-T	missense_variant	Fertile Dutch Cohort	0	0	1	0
MYOF	chr10:95121223-G-A	missense_variant	MERGE Cohort	1	0	-	-
MYOF	chr10:95121268-C-T	missense_variant	Fertile Dutch Cohort	1	0	0	0
MYOF	chr10:95123829-C-G	missense_variant	Fertile Dutch Cohort	1	0	0	0
MYOF	chr10:95129487-C-A	missense_variant	Fertile Dutch Cohort	0	0	1	0
MYOF	chr10:95134614-G-A	missense_variant	Fertile Dutch Cohort	1	0	0	0
MYOF	chr10:95134645-G-A	missense_variant	Fertile Dutch Cohort	0	0	1	0
MYOF	chr10:95137083-G-A	missense_variant	Fertile Dutch Cohort	2	0	1	0
MYOF	chr10:95137151-T-G	missense_variant	Fertile Dutch Cohort	1	0	0	0
MYOF	chr10:95139675-T-C	missense_variant	Fertile Dutch Cohort	1	0	0	0
MYOF	chr10:95139679-C-T	missense_variant	MERGE Cohort	2	0	-	-
MYOF	chr10:95139679-C-T	missense_variant	NIJ/NCL Cohort (Singletons)	1	0	-	-
MYOF	chr10:95141017-G-T	missense_variant	MERGE Cohort	1	0	-	-
MYOF	chr10:95141095-A-C	missense_variant	Fertile Dutch Cohort	1	0	0	0
MYOF	chr10:95141101-G-A	missense_variant	Fertile Dutch Cohort	2	0	1	0
MYOF	chr10:95141143-C-T	missense_variant	Fertile Dutch Cohort	1	0	0	0
MYOF	chr10:95147624-G-A	missense_variant	Fertile Dutch Cohort	0	0	1	0
MYOF	chr10:95155935-G-C	missense_variant	MERGE Cohort	1	0	-	-
MYOF	chr10:95155955-A-G	missense_variant	Fertile Dutch Cohort	1	0	2	0
MYOF	chr10:95157025-A-G	missense_variant	Fertile Dutch Cohort	1	0	0	0
MYOF	chr10:95157150-T-A	missense_variant	Fertile Dutch Cohort	0	0	1	0
MYOF	chr10:95157206-G-A	missense_variant	Fertile Dutch Cohort	0	0	0	1
MYOF	chr10:95157207-T-C	missense_variant	Fertile Dutch Cohort	1	0	0	0
MYOF	chr10:95159187-C-A	missense_variant	Fertile Dutch Cohort	4	0	2	0
MYOF	chr10:95161265-C-T	missense_variant	Fertile Dutch Cohort	0	0	1	0
MYOF	chr10:95161288-T-A	missense_variant	Fertile Dutch Cohort	0	0	1	0
MYOF	chr10:95163787--C	missense_variant	Fertile Dutch Cohort	0	0	1	0
MYOF	chr10:95163793-A-G	missense_variant	Fertile Dutch Cohort	1	0	0	0
MYOF	chr10:95163809-G-A	missense_variant	Fertile Dutch Cohort	1	0	0	0
MYOF	chr10:95163966-T-C	missense_variant	Fertile Dutch Cohort	1	0	0	0
MYOF	chr10:95168549-C-G	missense_variant	Fertile Dutch Cohort	0	0	1	0
MYOF	chr10:95168558-G-C	missense_variant	Fertile Dutch Cohort	1	0	0	0
MYOF	chr10:95168561-T-G	missense_variant	GEMINI Cohort	1	0	-	-
MYOF	chr10:95168576-T-A	missense_variant	Fertile Dutch Cohort	0	0	1	0
MYOF	chr10:95168602-A-T	missense_variant	Fertile Dutch Cohort	0	0	1	0
MYOF	chr10:95168635-C-T	missense_variant	Fertile Dutch Cohort	2	0	1	0
MYOF	chr10:95168647-C-T	missense_variant	Fertile Dutch Cohort	1	0	0	0
MYOF	chr10:95185881-G-A	missense_variant	Fertile Dutch Cohort	1	0	0	0
MYOF	chr10:95211807-T-A	missense_variant,splice_region_variant	Italian Cohort	1	0	-	-
MYOF	chr10:95241887-G-T	missense_variant	Fertile Dutch Cohort	0	0	1	0
MYOF	chr10:95241888-G-T	missense_variant	Fertile Dutch Cohort	0	0	1	0
MYOF	chr10:95241933-C-G	missense_variant	Fertile Dutch Cohort	0	0	1	0
NEO1	chr15:73345054-C-A	missense_variant	GEMINI Cohort	1	0	-	-
NEO1	chr15:73408900-C-G	missense_variant	Fertile Dutch Cohort	0	0	1	0
NEO1	chr15:73408919-G-A	missense_variant	Fertile Dutch Cohort	1	0	0	0
NEO1	chr15:73408968-A-C	missense_variant	Fertile Dutch Cohort	1	0	0	0
NEO1	chr15:73409052-G-A	missense_variant	Fertile Dutch Cohort	0	0	1	0
NEO1	chr15:73409052-G-A	missense_variant	GEMINI Cohort	1	0	-	-
NEO1	chr15:73409109-A-G	missense_variant	Fertile Dutch Cohort	0	0	1	0
NEO1	chr15:73418827-A-T	missense_variant	Fertile Dutch Cohort	1	0	0	0
NEO1	chr15:73428323-A-C	missense_variant	Fertile Dutch Cohort	1	0	0	0
NEO1	chr15:73468809-G-A	missense_variant	Fertile Dutch Cohort	1	0	0	0
NEO1	chr15:73468887-T-C	missense_variant	Fertile Dutch Cohort	1	0	0	0
NEO1	chr15:73470660-C-T	missense_variant	Fertile Dutch Cohort	0	0	1	0
NEO1	chr15:73470694-G-A	missense_variant	Fertile Dutch Cohort	0	0	1	0
NEO1	chr15:73528724-G-A	missense_variant	Fertile Dutch Cohort	1	0	0	0
NEO1	chr15:73536689-C-A	missense_variant	MERGE Cohort	1	0	-	-
NEO1	chr15:73536699-A-G	missense_variant	Geisinger-Regeneron DiscovEHR Cohort	1	0	-	-
NEO1	chr15:73536768-G-T	missense_variant	Fertile Dutch Cohort	1	0	0	0
NEO1	chr15:73536792-G-A	missense_variant	Fertile Dutch Cohort	0	0	1	0
NEO1	chr15:73536800-G-C	missense_variant	GEMINI Cohort	1	0	-	-
NEO1	chr15:73541430-C-T	missense_variant	Fertile Dutch Cohort	1	0	0	0
NEO1	chr15:73541446-C-T	missense_variant	Fertile Dutch Cohort	2	0	2	0
NEO1	chr15:73541520-T-C	missense_variant	Fertile Dutch Cohort	0	0	1	0
NEO1	chr15:73541961-G-A	missense_variant	Fertile Dutch Cohort	0	0	1	0
NEO1	chr15:73541961-G-A	missense_variant	MERGE Cohort	1	0	-	-
NEO1	chr15:73545749-G-A	missense_variant	Fertile Dutch Cohort	1	0	0	0
NEO1	chr15:73545753-C-A	missense_variant	Fertile Dutch Cohort	1	0	0	0
NEO1	chr15:73547092-C-A	missense_variant	GEMINI Cohort	1	0	-	-
NEO1	chr15:73547092-C-T	missense_variant	Fertile Dutch Cohort	0	0	1	0
NEO1	chr15:73551109-C-T	missense_variant,splice_region_variant	GEMINI Cohort	1	0	-	-
NEO1	chr15:73551164-C-T	missense_variant	Fertile Dutch Cohort	2	0	1	0
NEO1	chr15:73551170-C-T	missense_variant	Fertile Dutch Cohort	1	0	1	0
NEO1	chr15:73552654-C-T	missense_variant	Fertile Dutch Cohort	0	0	1	0
NEO1	chr15:73562479-G-T	missense_variant	GEMINI Cohort	1	0	-	-
NEO1	chr15:73562712-T-C	missense_variant	GEMINI Cohort	1	0	-	-
NEO1	chr15:73562715-A-G	missense_variant	Fertile Dutch Cohort	1	0	0	0
NEO1	chr15:73562733-T-C	missense_variant	Fertile Dutch Cohort	0	0	1	0
NEO1	chr15:73564828-G-T	missense_variant	Fertile Dutch Cohort	1	0	0	0
NEO1	chr15:73564831-A-T	missense_variant	Fertile Dutch Cohort	1	0	0	0
NEO1	chr15:73566176-A-G	missense_variant	Fertile Dutch Cohort	2	0	0	0
NEO1	chr15:73566289-C-T	missense_variant	GEMINI Cohort	1	0	-	-
NEO1	chr15:73566305-T-C	missense_variant	Fertile Dutch Cohort	0	0	1	0
NEO1	chr15:73570498-C-T	missense_variant	Fertile Dutch Cohort	0	0	1	0
NEO1	chr15:73570538-G-A	missense_variant,splice_region_variant	MERGE Cohort	1	0	-	-
NEO1	chr15:73575314-G-A	missense_variant	Fertile Dutch Cohort	1	0	1	0
NEO1	chr15:73575316-C-T	missense_variant	Fertile Dutch Cohort	0	0	1	0
NEO1	chr15:73575359-T-C	missense_variant	Fertile Dutch Cohort	0	0	1	0
NEO1	chr15:73575377-T-C	missense_variant	GEMINI Cohort	1	0	-	-
NEO1	chr15:73580721-C-G	missense_variant	Fertile Dutch Cohort	0	0	1	0
NEO1	chr15:73580739-C-T	missense_variant	Fertile Dutch Cohort	0	0	1	0
NEO1	chr15:73580743-A-C	missense_variant	GEMINI Cohort	1	0	-	-
NEO1	chr15:73580761-A-C	missense_variant	MERGE Cohort	1	0	-	-
NEO1	chr15:73580830-A-T	missense_variant	Fertile Dutch Cohort	0	0	1	0
NEO1	chr15:73580832-A-G	missense_variant	Fertile Dutch Cohort	2	0	1	0
NEO1	chr15:73580833-T-C	missense_variant	Fertile Dutch Cohort	1	0	1	0
NEO1	chr15:73580887-A-G	missense_variant	Fertile Dutch Cohort	0	0	1	0
NEO1	chr15:73581519-G-T	missense_variant	Fertile Dutch Cohort	1	0	0	0
NEO1	chr15:73581573-C-A	missense_variant	Fertile Dutch Cohort	0	0	1	0
NEO1	chr15:73585776-A-G	missense_variant	Fertile Dutch Cohort	0	0	1	0
NEO1	chr15:73585812-G-A	missense_variant	Fertile Dutch Cohort	1	0	0	0
NEO1	chr15:73590749-G-T	missense_variant	Fertile Dutch Cohort	0	0	1	0
NEO1	chr15:73590808-G-C	missense_variant	GEMINI Cohort	1	0	-	-
NEO1	chr15:73590944-C-G	missense_variant	Fertile Dutch Cohort	0	0	1	0
NEO1	chr15:73594985-T-C	missense_variant	Fertile Dutch Cohort	0	0	1	0
NEO1	chr15:73594993-C-G	missense_variant	Fertile Dutch Cohort	1	0	2	0
NEO1	chr15:73595003-T-A	missense_variant	Fertile Dutch Cohort	0	0	1	0
NLRP10	chr11:7982083-A-C	missense_variant	Fertile Dutch Cohort	0	0	1	0
NLRP10	chr11:7982089-C-A	missense_variant	Fertile Dutch Cohort	1	0	0	0
NLRP10	chr11:7982140-A-T	missense_variant	Fertile Dutch Cohort	1	0	0	0
NLRP10	chr11:7982273-C-G	missense_variant	Fertile Dutch Cohort	1	0	0	0
NLRP10	chr11:7982554-T-C	missense_variant	Fertile Dutch Cohort	1	0	0	0
NLRP10	chr11:7982560-A-G	missense_variant	Fertile Dutch Cohort	0	0	1	0
NLRP10	chr11:7982621-T-C	missense_variant	Fertile Dutch Cohort	1	0	0	0
NLRP10	chr11:7984967-T-C	missense_variant	Fertile Dutch Cohort	3	0	1	0
NOC3L	chr10:96098388-G-T	missense_variant	Fertile Dutch Cohort	1	0	0	0
NOC3L	chr10:96098405-T-C	missense_variant	Fertile Dutch Cohort	1	0	0	0
NOC3L	chr10:96099572-C-T	missense_variant	Fertile Dutch Cohort	2	0	0	0
NOC3L	chr10:96099573-G-A	missense_variant	Fertile Dutch Cohort	0	0	1	0
NOC3L	chr10:96099617-C-T	missense_variant	MERGE Cohort	1	0	-	-
NOC3L	chr10:96099669-T-C	missense_variant	Fertile Dutch Cohort	1	0	0	0
NOC3L	chr10:96101497-G-C	missense_variant	Fertile Dutch Cohort	0	0	1	0
NOC3L	chr10:96109959-A-C	missense_variant	Fertile Dutch Cohort	0	0	1	0
NOC3L	chr10:96112118-G-C	missense_variant	Fertile Dutch Cohort	0	0	1	0
NOC3L	chr10:96112133-C-T	missense_variant	Fertile Dutch Cohort	2	0	2	0
NOC3L	chr10:96112135-C-G	missense_variant	MERGE Cohort	1	0	-	-
NOC3L	chr10:96112156-C-T	missense_variant	Fertile Dutch Cohort	1	0	0	0
NOC3L	chr10:96112685-G-A	missense_variant	Fertile Dutch Cohort	1	0	0	0
NOC3L	chr10:96121580-C-T	missense_variant	GEMINI Cohort	1	0	-	-
NUP210	chr3:13381466-G-A	missense_variant	Fertile Dutch Cohort	0	0	4	0
NUP210	chr3:13381496-A-T	missense_variant	MERGE Cohort	1	0	-	-
NUP210	chr3:13381500-T-G	missense_variant	Fertile Dutch Cohort	1	0	2	0
NUP210	chr3:13395465-G-A	missense_variant	Fertile Dutch Cohort	1	0	0	0
NUP210	chr3:13415229-C-T	missense_variant	Fertile Dutch Cohort	3	0	0	0
NUP210	chr3:13415363-C-G	missense_variant	GEMINI Cohort	1	0	-	-
NUP210	chr3:13417040-C-A	missense_variant	Fertile Dutch Cohort	0	0	1	0
ODF1	chr8:103563975-T-C	missense_variant	Fertile Dutch Cohort	0	0	2	0
ODF1	chr8:103564043-G-A	missense_variant	Fertile Dutch Cohort	1	0	0	0
ODF1	chr8:103564151-G-A	missense_variant	Fertile Dutch Cohort	0	0	1	0
ODF1	chr8:103564206-G-A	missense_variant	Fertile Dutch Cohort	0	0	1	0
OR5P3	chr11:7846703-C-G	missense_variant	Fertile Dutch Cohort	0	0	1	0
OR5P3	chr11:7846792-G-A	missense_variant	MERGE Cohort	1	0	-	-
OR5P3	chr11:7847045-A-G	missense_variant	Fertile Dutch Cohort	3	0	0	0
OR5P3	chr11:7847189-C-T	missense_variant	Fertile Dutch Cohort	1	0	0	0
OR5P3	chr11:7847213-A-G	missense_variant	MERGE Cohort	1	0	-	-
OR5P3	chr11:7847288-T-A	missense_variant	Fertile Dutch Cohort	1	0	0	0
OR5P3	chr11:7847327-G-A	missense_variant	Fertile Dutch Cohort	1	0	0	0
OR5P3	chr11:7847383-A-G	missense_variant	Fertile Dutch Cohort	1	0	4	0
OSBPL3	chr7:24856239-T-A	missense_variant	Fertile Dutch Cohort	1	0	0	0
OSBPL3	chr7:24859832-G-A	missense_variant	Fertile Dutch Cohort	0	0	1	0
OSBPL3	chr7:24870451-G-A	missense_variant	GEMINI Cohort	1	0	-	-
OSBPL3	chr7:24870524-C-G	missense_variant,splice_region_variant	MERGE Cohort	1	0	-	-
OSBPL3	chr7:24902911-C-A	missense_variant,splice_region_variant	GEMINI Cohort	1	0	-	-
OSBPL3	chr7:24910436-A-G	missense_variant	Fertile Dutch Cohort	0	0	1	0
OSBPL3	chr7:24910437-T-G	missense_variant	MERGE Cohort	1	0	-	-
OSBPL3	chr7:24911375-T-C	missense_variant	Fertile Dutch Cohort	2	0	1	0
OSBPL3	chr7:24911593-C-A	missense_variant	Fertile Dutch Cohort	2	0	0	0
OTOA	chr16:21690236-A-T	missense_variant	Geisinger-Regeneron DiscovEHR Cohort	1	0	-	-
OTOA	chr16:21690240-G-	missense_variant	Fertile Dutch Cohort	1	0	0	0
OTOA	chr16:21696569-CTGGAGCAGCGT-.	inframe_deletion	Fertile Dutch Cohort	2	0	0	0
OTOA	chr16:21696605-GAGGACCTGAGGAAGACA-	inframe_deletion	Fertile Dutch Cohort	1	0	0	0
OTOA	chr16:21698925-AGAGCGGCTCCCTCGG-A	inframe_deletion	MERGE Cohort	1	0	-	-
OTOA	chr16:21709183-T-	coding_sequence_variant	Fertile Dutch Cohort	1	0	2	0
OTOA	chr16:21709195-A-T	missense_variant,splice_region_variant	MERGE Cohort	1	0	-	-
OTOA	chr16:21712261-A-G	missense_variant	Fertile Dutch Cohort	0	0	1	0
OTOA	chr16:21712288-C-T	missense_variant	Fertile Dutch Cohort	1	0	0	0
OTOA	chr16:21716504-T-C	missense_variant	Fertile Dutch Cohort	1	0	0	0
OTOA	chr16:21721276-C-T	missense_variant	NIJ/NCL Cohort (Singletons)	1	0	-	-
OTOA	chr16:21721394-C-G	missense_variant	MERGE Cohort	1	0	-	-
OTOA	chr16:21730749-A-T	missense_variant	Fertile Dutch Cohort	0	0	1	0
OTOA	chr16:21734239-C-T	missense_variant	MERGE Cohort	1	0	-	-
OTOA	chr16:21737972-A-C	missense_variant	Fertile Dutch Cohort	0	0	1	0
OTOA	chr16:21739752-G-A	missense_variant,splice_region_variant	GEMINI Cohort	1	0	-	-
PCDHB1	chr5:140431144-C-T	missense_variant	Fertile Dutch Cohort	1	0	0	0
PCDHB1	chr5:140431231-T-A	missense_variant	MERGE Cohort	1	0	-	-
PCDHB1	chr5:140431396-T-C	missense_variant	Fertile Dutch Cohort	1	0	2	0
PCDHB1	chr5:140431413-G-A	missense_variant	MERGE Cohort	1	0	-	-
PCDHB1	chr5:140431474-T-C	missense_variant	GEMINI Cohort	1	0	-	-
PCDHB1	chr5:140431588-T-C	missense_variant	Fertile Dutch Cohort	0	0	1	0
PCDHB1	chr5:140431603-G-C	missense_variant	Fertile Dutch Cohort	1	0	0	0
PCDHB1	chr5:140431617-G-A	missense_variant	MERGE Cohort	1	0	-	-
PCDHB1	chr5:140431696-C-T	missense_variant	MERGE Cohort	1	0	-	-
PCDHB1	chr5:140431951-G-A	missense_variant	MERGE Cohort	1	0	-	-
PCDHB1	chr5:140432071-A-T	missense_variant	Fertile Dutch Cohort	0	0	1	0
PCDHB1	chr5:140432167-T-C	missense_variant	Fertile Dutch Cohort	0	0	1	0
PCDHB1	chr5:140432341-C-T	missense_variant	Fertile Dutch Cohort	0	0	1	0
PCDHB1	chr5:140432428-T-G	missense_variant	Fertile Dutch Cohort	0	0	1	0
PCDHB1	chr5:140432437-T-A	missense_variant	Fertile Dutch Cohort	0	0	1	0
PCDHB1	chr5:140432451-A-T	missense_variant	MERGE Cohort	1	0	-	-
PCDHB1	chr5:140432457-G-A	missense_variant	GEMINI Cohort	1	0	-	-
PCDHB1	chr5:140432467-T-C	missense_variant	Fertile Dutch Cohort	1	0	0	0
PCDHB1	chr5:140432563-C-T	missense_variant	Fertile Dutch Cohort	1	0	0	0
PCDHB1	chr5:140432589-G-T	missense_variant	Fertile Dutch Cohort	0	0	1	0
PCDHB1	chr5:140432595-C-T	missense_variant	Fertile Dutch Cohort	1	0	0	0
PCDHB1	chr5:140432608-G-C	missense_variant	Fertile Dutch Cohort	0	0	1	0
PCDHB1	chr5:140432745-T-A	missense_variant	GEMINI Cohort	2	0	-	-
PCDHB1	chr5:140432759-C-G	missense_variant	Fertile Dutch Cohort	1	0	0	0
PCDHB1	chr5:140432848-G-A	missense_variant	Fertile Dutch Cohort	1	0	0	0
PCDHB1	chr5:140433267-A-T	missense_variant	GEMINI Cohort	1	0	-	-
PLCL1	chr2:198948626-C-T	missense_variant	Fertile Dutch Cohort	1	0	0	0
PLCL1	chr2:198948638-C-T	missense_variant	Fertile Dutch Cohort	1	0	0	0
PLCL1	chr2:198948650-C-A	missense_variant	Fertile Dutch Cohort	1	0	0	0
PLCL1	chr2:198948675-G-T	missense_variant	Fertile Dutch Cohort	0	0	1	0
PLCL1	chr2:198948824-G-A	missense_variant	Fertile Dutch Cohort	1	0	0	0
PLCL1	chr2:198948896-C-G	missense_variant	MERGE Cohort	1	0	-	-
PLCL1	chr2:198948897-G-A	missense_variant	GEMINI Cohort	1	0	-	-
[truncated: 1,026 more rows]

## Sheet: Supplementary Data 7
Supplementary Data 7 - Clinical details of individuals with RBM5 pathogenic mutations described in this study. Multiple infertile men from different cohorts were found with a rare pathogenic mutation in RBM5 in addition to the Proband_108 where a DNM in RBM5 was initially identified. * At diagnosis of infertility. Abbreviations: SCO = Sertoli cell only; N/A = Not Applicable.
Cohort Name	Patient ID	Age of Patient*	Karyotype	Y deletions	Conclusion semen analysis	Conclusion testis histology	Testicular volume left (ml)	Testicular volume right (ml)	Semen conc. (x106)	Semen volume (ml)	Semen pH	FSH (U/L)	Testicular sperm retrieved	Urological history
NIJ/NLC Cohort of Patient-Parent Trios	Proband_108	40	46,XY	None	Severe oligozoospermia	N/A (No biopsy)	N/A	N/A	0.5	3.2	7.5	N/A	N/A	Unknown
NIJ/NLC Cohort of Infertile Men	Proband00282	32	46,XY	None	Azoospermia	N/A (Biopsy compromised)	15	15	0	3.1	7.7	6.7	Yes	Cryptorchism with orchidopexy (unknown if unilateral/bilateral)
NIJ/NLC Cohort of Infertile Men	Proband00524	36	46,XY	None	Azoospermia	Hypo-spermatogenesis	11	6	0	3.4	7.5	47	Yes	None
MERGE Cohort of Infertile Men	M248	43	46,XY	None	Azoospermia	Complete SCO	14	27	0	7.3	7.7	31.7	No	None
MERGE Cohort of Infertile Men	M325	36	46,XY	None	Azoospermia	Predominant SCO with some focal arrest up to round spermatids but no sperm	8	11	0	2.5	7.9	9.5	No	None
MERGE Cohort of Infertile Men	M2013	28	46,XY	None	Azoospermia	N/A (No biopsy)	7	8	0	3.2	8.3	27.9	N/A	None
MERGE Cohort of Infertile Men	M2086	33	46,XY	None	Azoospermia	N/A (No biopsy)	23	27	0	4.7	7.9	11.3	N/A	None

## Sheet: Supplementary Data 8
Supplementary Data 8 - List of primers used in Sanger Sequencing for all DNMs identified.
DNM Gene	Forward Primer Name	Reverse Primer Sequence	Reverse Primer Name	Reverse Primer Sequence
ABCB9	ABCB9_F	AGCTTGACACCAACATGCAG	ABCB9_R	AGGCTGTTTTGGGGTCTTCT
ABCC10	ABCC10_F	TTAGGGCATTGTCCCTCATC	ABCC10_R	AGCAGCCAGCACCTCTGTAT
ABCD2	ABCD2_F	AAAACATGTCTTGCTGCCTTT	ABCD2_R	GCTAGCTGGAATTCCCAAAA
ABCF3	ABCF3_F	CCACAGACATCATCCACCTG	ABCF3_R	CACTATCCCCCACTCTGGAA
ABLIM1	ABLIM1_F	TCTCCTCTAGAGCCCAGCAG	ABLIM1_R	GTGGCAGGCATTTTTGTTTT
AGMO	AGMO_F	TGCGTGTGGACAACTCATTA	AGMO_R	TGCTCCTGTCTTCACACACC
AK3	AK3_F	ATAGTCCCAAGCACCCCTCT	AK3_R	TGCCTGGAATGGGATAAAAC
AMPD2	AMPD2_F	GCTGTCTCCTGATCCTCAGC	AMPD2_R	AGGGAAAGAGGCAGAAAAGG
APC2	APC2_F	CTCCTAGCGTCCCCTCATCT	APC2_R	CATGCGTGCGTCCTTGGC
ARHGAP33	ARHGAP33_F	CAGGAGGAAAGGGGAGAGAG	ARHGAP33_R	ATCTCAGTGTGACGGTGTCG
ASIC5	ASIC5_F	TGTGAATGGGTCAGCAACAT	ASIC5_R	TGTGTACCAGCTTCTTGATGG
ATP1A1	ATP1A1_F	ATCCTTATTGCAACCGTCCA	ATP1A1_R	TTCTGTAGCAGCTTGGATGC
ATP8A1	ATP8A1_F	AGCCCACGCCAAGAATTAAA	ATP8A1_R	CAGCATTAGTCGGCCAAGAT
ATP8B4	ATP8B4_F	ATGTTGCCCATCTTCTCCAG	ATP8B4_R	CTGTTCTGGCCCAGTGAGTAG
BASP1	BASP1_F	CAGCAAGGAGGAAGGGGAAC	BASP1_R	ACGGTTTGGTCGGAATTAGCT
BHMT	BHMT_F	TCTGTTGTCTGGTGTCATGTGTT	BHMT_R	AGCAATAATATGTGTAGGATGGCA
BTAF1	BTAF1_F	GGTACAACGGAGAGGAGCTG	BTAF1_R	CCAGCTGGTCTGGAATAAACA
C10orf107	C10orf107 _F	GGCACATTGAAAACATCTTGG	C10orf107 _R	CAAACTGTTCACTGTTCTGACTTTT
C12orf49	C12orf49_F	CCAGGAGGCGAGTTCTTCAG	C12orf49_R	TCCCGATCCACTCTCACTCTTC
C17orf74	C17orf74 _F	GGGCTGGATGCTGTATGACT	C17orf74 _R	GAGCTGTAGCCCAAGGGTTC
C6orf25	C6orf25 _F	CCTCTCACCCCAGTAGCTCT	C6orf25 _R	AGGGAAATAAAGGGGGTGCG
C9orf50	C9orf50_F	AACCAGGTACCCAGAAAGGC	C9orf50_R	AGAGCCACCGTGCTTGAC
CCDC126	CCDC126_F	CTGGATGACATTTTGCAACG	CCDC126_R	GCTCTGTCCTAAGCCAGCAA
CCDC27	CCDC27_F	CAGGTGCCTTCTTGGGTAAA	CCDC27_R	CCCGTTTTGCTGAGAGTAGC
CD81	CD81_F	GGATTCCCCTCTACGCTTTC	CD81_R	GCCTCAGTACACGGAGCTGT
CDC42BPG	CDC42BPG_F	TCTCAGAGGCTGTGTGGATG	CDC42BPG_R	AGTCCATGCCTCCTCATGTC
CDC5L	CDC5L_F	TCCCCTGCTCTCCAGATAAA	CDC5L_R	CCGGGGAATAGCAGAATCTT
CDCA8	CDCA8_F	CCATTTCTTCCTTGCAGCTT	CDCA8_R	CACACTTTGCACACCAGTCA
CDK5RAP2	CDK5RAP2_F	AAGCAGAGGGAGACACTGGA	CDK5RAP2_R	TCTTGTGAGGCCCAGCTAGT
CELSR2	CELSR2_F	AAC AGT GGG CGG AAT ACC TG	CELSR2_R	GTG CTC CTC AAC TCC CAA CA
CHST12	CHST12_F	GCACACGTCCTTCTCTAGGC	CHST12_R	TGGGCACGTAGCAGTAGATG
CHST4	CHST4_F	GAATTCTTGCCCCATCTTCA	CHST4_R	TAGGCAAGGCTCAGAAGCAT
CLCN6	CLCN6_F	ATGTTGGACTTACGGCATTTCTG	CLCN6_R	GGAGGACCTACAGCTCATACTCT
CNGB1	CNGB1_F	CAGCTCACCTTCTTGCACACA	CNGB1_R	TACAACATCGTTAGCAAAGTCGC
CNOT4	CNOT4_F	GGGAAGAAGAATTGGGCAGT	CNOT4_R	GAGCTCACGAGCAAAATCCT
COLGALT2	COLGALT2_F	GTGTGTGCGCCAGATTTTC	COLGALT2_R	TCGCTACTGCTCCTCTCCTC
COMMD5	COMMD5_F	ACAAGGGTGATGGTGCTCTC	COMMD5_R	AGCTTTCAGATGGGTCAGCA
CP	CP_F	CTCTCCTGGAAGTCTTCGTTG	CP_R	GGAGTGTCTTCCAAGCACCA
CRHR1	CRHR1_F	GGGATGGGGATGGTTGGGA	CRHR1_R	AGTGCCACAGTGCCAGTAAG
CSNK2A2	CSNK2A2_F	ATGGCACTGGACAGCTTTTT	CSNK2A2_R	TTCCCTTCATACCCCCTTTC
CWC27	CWC27_F	GGCTGGGGAGCGTATTTAAC	CWC27_R	ACTGCACCCAGCCTGATG
CXXC11	CXXC11_F	ATGTGGGCCAGCACCTTC	CXXC11_R	CTGCAATTGGGCCCTGAGA
CYP4F12	CYP4F12_F	GGAGCTCAGTGCCCTTGTAG	CYP4F12_R	GGCTGCATGCAATAAAGTCA
DHX36	DHX36_F	AAAACCACATGACCACATGC	DHX36_R	AGTAATCTTTTCAGACTCCTGAATG
DNAJC2	DNAJC2_F	TGCACCTCACTTTTCACACTTTT	DNAJC2_R	GCCAGGAAGAGAGTGTAGAATAGC
DOCK8	DOCK8_F	TGGTCACCTCGGAAATTGCA	DOCK8_R	AACACAAAGCCCCGATCCAT
DYNC2H1	DYNC2H1_F	GCCTGGGTGTTGGAGCAATA	DYNC2H1_R	TAGAAGGCAGGCAGAGGACT
EMILIN1	EMILIN1_F	CTGGAGGAACAGGTGCAGA	EMILIN1_R	CTCCCTGTCCTCCTGCTG
EMP1	EMP1_F	AAATCTGATCCCGATGCAAG	EMP1_R	ACAAGGGCATGAGGTCACTC
ENDOU	ENDOU_F	TCTGTGATGGCTGAGGACAG	ENDOU_R	ATCCAGTCTCCCTGGAAGGT
EPHA10	EPHA10_F	TCCCCTCCTCCTTTGCCATA	EPHA10_R	ATTTTCCTCCCAGCTGCCTC
ERG	ERG_F	AAGCTTTCTTTATGGACACTGAAA	ERG_R	TGTTCCTTTTGTCTTCTAGCCGT
ERI3	ERI3_F	GCTATGCCACTCTCCCTCTTC	ERI3_R	TGGGGCTGATCTAAATGTCTTCT
EVC	EVC_F	GGTGACCTGTGCAGTCTTGA	EVC_R	ATACCCCACCTCCCACATGT
EXOSC10	EXOSC10_F	TCAGTGCCACCTTGCTCATT	EXOSC10_R	TACCACATGCCTGATTGCCA
F13B	F13B_F	ATGGAGAAGGTAGCCGCTTT	F13B_R	GGACAGAACCTCCAAAATGC
FAM149A	FAM149A_F	GATCTCCGCGGTCTGAACT	FAM149A_R	CTACTGGGCCAAGAGAGCAG
FBXO11	FBXO11_F	TGCAGACTCAAAGTGGCTACA	FBXO11_R	CAATGGCTGGAGTCTGGATT
FBXO5	FBXO5_F	GCAAAGTTACATTTTGACCTTGAA	FBXO5_R	TCACCTCATGCTTCAACCAG
FIZ1	FIZ1_F	AGGTTGCTGAGCGTGATGAA	FIZ1_R	CACTGCGGGGCTCTGTAC
FLNC	FLNC_F	TGAGTAACCTGGGCTCTGCT	FLNC_R	CTGACCCCACAGTGCCTTAT
FNDC8	FNDC8_F	CCGAACAAATCAGATGGCATCAG	FNDC8_R	CAAGAATTCAAGGCTGCAGTGAG
FOXF2	FOXF2_F	ACCCGGGTTCCACCTACAT	FOXF2_R	GCTGCGTTACCTGAGAGGTC
FUS	FUS_F	CCTGGCACTTGTCAAACCTT	FUS_R	GCACTAGGGACTGGCTTCAG
GDAP1L1	GDAP1L1_F	TTCAGCAAAGCTCCTTCCAT	GDAP1L1_R	TGACTCCATAGCCCATCCTC
GHRHR	GHRHR_F	ATC ACT GGA TTT GGG GGC AG	GHRHR_R	AGC ATT GTC TGG CAG GAA GT
GPAT4	GPAT4_F	CCCAGAATCCTTGTCCTGTT	GPAT4_R	GCCACCATTTCTTGGTCTGT
GPR75-ASB3	GPR75-ASB3_F	CCCCTAACAACCCCATCTTT	GPR75-ASB3_R	GTACGAACCCTTGGCATGTT
GREB1L	GREB1L_F	ATCAGATGGTTCCAGCATCC	GREB1L_R	CGACAGGCATTGTACCTTGA
GRIP1	GRIP1_F	CAACATCCATGAAGCCAAAG	GRIP1_R	GGGCAGTGAAAATTCAGAGG
HCRTR1	HCRTR1_F	TCTTTTCCCACTCCCTCCTT	HCRTR1_R	ACGACGAACACAGCCACATA
HELZ	HELZ_F	aaccaccaccacaaaaatgg	HELZ_R	CATTTCGCGCCACCACCTAG
HELZ2	HELZ2_F	AAACTGGACCTGCTTCCAGA	HELZ2_R	TGCTACTTCTCTCGGCTGCT
HIST1H1D	HIST1H1D_F	TGGACTCTTGGCAGCTTTTT	HIST1H1D_R	AAGGCAGTGGCAGCTTCTAA
HIVEP1	HIVEP1_F	TCTTGTCATTTAGAGCCCATCA	HIVEP1_R	TGTGAACGACACTGACAGCA
HMGCR	HMGCR_F	TTGTTCTGTCCCTTGCCTTC	HMGCR_R	TGCTGCTAAGTTTCCACCAA
HNRNPL	HNRNPL_F	CCACGGCACACACCTCAAAG	HNRNPL_R	AGGGACAACTTTGGGTATGACAA
HOXA1	HOXA1_F	GGCAAGAGACCCTCCTTCTC	HOXA1_R	CCCGATTTGTGCTGAGTTCT
HR	HR_F	TGACCAGAAATCCCCAAGTC	HR_R	GGCCCAGGAATGTAGTTGAA
HTT	HTT_F	AGAGTGCCCTTTTTGAAGCA	HTT_R	CAAAGTGGCAAACACACAGG
HUWE1	HUWE1_F	TTTCTGAAGCCTGGTGCC	HUWE1_R	TGCTCCCTTTGTTTTAGATTCC
IARS	IARS_F	CACCCAACACAGGTCCTCTT	IARS_R	TGGCATCTCCCTTTTGTTTT
IL12RB2	IL12RB2_F	CTGTTTTCCCCTCAAGTTCTCTT	IL12RB2_R	CAGAGATGACAGCTGCTGGA
IL33	IL33_F	CAGAGTGGGGATTGATGGTC	IL33_R	CTTGGGACTGCTACCTGGAG
ILVBL	ILVBL_F	AGCCAGAGGACAGAGACAGG	ILVBL_R	AGATGCTGAGGTGAGGCACT
INO80	INO80_F	CGCATTTCCTCATCCAACTT	INO80_R	AGCTTCTGGTATGGGGTCCT
IQSEC1	IQSEC1_F	GTTTGCTCTTCTCTCACCCAAAC	IQSEC1_R	ACTTCAGGGCCACATTCCTC
IRAK2	IRAK2_F	GTC TCC AGG ACT TCA GCA CC	IRAK2_R	ACA GCC CGG AAA CAC TCA TT
ITSN2	ITSN2_F	CAGAGCAAAAGGCAAAACAA	ITSN2_R	GAACATGGAGCTGGAAAAGC
KCNJ3	KCNJ3_F	TTGGAAAGAAGGCCTCCGTC	KCNJ3_R	AAGGCGTGTAGTTACCGACG
KIFC1	KIFC1_F	ATATGCGGCTGGATGTGGTG	KIFC1_R	GGACTGGGGGAAAGGAGGA
KLC1	KLC1_F	AACCTGGTGATCCAGTACGC	KLC1_R	AAGGGGCAAGATGGTTAAAAA
KRT33B	KRT33B_F	CATTGACTGTGCGTCTCAGC	KRT33B_R	CACTGAGCAAAGGGGAAATAAG
KTI12	KTI12_F	TCCAGTTCCTTGGGTACGTC	KTI12_R	GGTCATCCTGGACTCGCTTA
KTI12	KTI12_F	TCCAGTTCCTTGGGTACGTC	KTI12_R	GGTCATCCTGGACTCGCTTA
LAMC3	LAMC3_F	AAGGTGGAAAAGGCGTACCT	LAMC3_R	GTCAGGACTCAAGGGAGCTG
LEO1	LEO1_F	TGATTTCCTTACCTGGGCTCT	LEO1_R	GGGGACTGGGGACTTCTTTA
LRRN2	LRRN2_F	AGCACCATGCTCTCTCCACT	LRRN2_R	TGCTCAACAACAACGCTCTC
LTBP1	LTBP1_F	TGTCAGAATGGAGGGATGTG	LTBP1_R	TTCGGCTTGAGGGTTAAGGT
MAP1A	MAP1A_F	CTGGGGGTGTCAGTGGTACT	MAP1A_R	CCATTGACTAGGCCTTTGGA
MAP3K3	MAP3K3_F	GATATGCCGTAGTGCCTGCT	MAP3K3_R	TCTGCTGATACAGGCCACAG
MAVS	MAVS_F	ATAAGTCCGAGGGCACCTTT	MAVS_R	GTGACTACCAGCACCCCTGT
MCM6	MCM6_F	CCCACCTTCTGAGATTTAACCT	MCM6_R	ACGAGTCAGCATTAAAGAGGAG
MICU1	MICU1_F	TTCTGGGTGAGGGGCAAGAT	MICU1_R	GTAGGGGGCAGCAAAGTCTC
MKL1	MKL1_F	GAGGTCGTCAATGAGGGAAA	MKL1_R	GGGGTCCACCTTCATTCTTT
MON2	MON2_F	AGGTGCCTTTCACCAGATTG	MON2_R	TGGAAGAGGGCATTTACCAC
MPRIP	MPRIP_F	ATGCTCGACGCCACAGAC	MPRIP_R	CACAGCTGATGCTCTGGAAA
MRPS9	MRPS9_F	GCTGAGGAAGAATTTGTGCAGAG	MRPS9_R	GAAATCCAAAGTAACGGTAGCAAAA
MSH5	MSH5_F	TAGGACACTGCACTTGCCAC	MSH5_R	ATCAGCCCTCAACCTCCTTC
MSL2	MSL2_F	TACTGGGGACCCTGTGACAT	MSL2_R	GTGGGCGTGCTACTCAAAAT
MYH3	MYH3_F	TCTTGTTCTAGGGAGCTTTCCAG	MYH3_R	AGTTAACCAGAGAGAAGAAGGCC
MYOF	MYOF_F	GAGCAGAAACATGCCCTCTC	MYOF_R	CCCTACAGCTGCTCTTGGTC
NEO1	NEO1_F	CCTCTGGACAGTAATATGCTGCT	NEO1_R	CATGGAAGCAAAAGATAAGATGC
NLRP10	NLRP10_F	CTACTCAGGAAAGCGGCAAG	NLRP10_R	GGATGAGAAGCAAGCTGACC
NMRK2	NMRK2_F	AAGCCATCCTTGCCTTCTCC	NMRK2_R	GGCCTCCACTCTCCTACGTA
NOC3L	NOC3L_F	TTCCAGAAGCTCTTTCTCCAAG	NOC3L_R	CACTGTGTCCAGACTGCTTTTC
NR4A3	NR4A3_F	GAA CCC AAT GCT GCC TGT TG	NR4A3_R	TGT ACG GAC AAC TGA TGC CA
NUP210	NUP210_F	GTGTGAAGAGACGGCAGTGA	NUP210_R	TGCTGAATGCTGGCTGTAAC
ODF1	ODF1_F	TTCAGAAGGTGGTGAGGTCAT	ODF1_R	CACACAGGCAACATGGGTAG
OR2AK2	OR2AK2_F	GCATGGGCCAGTGGTTCTAT	OR2AK2_R	GCCCCCGTCACTTCCTTATT
OR5P3	OR5P3_F	TGGACTTGGGCATCACATAA	OR5P3_R	ATCTGCTCACCCCTGCTCTA
OSBPL3	OSBPL3_F	GAACAGGGGCTGTCTCTCTG	OSBPL3_R	TCAGGGCCTGTCCTTGATAG
OTOA	OTOA_F	TGGGCTTGAATGTCACTTACTG	OTOA_R	AAACAGACCATTCATTCTCACAAG
PAMR1	PAMR1_F	CCTTCCCCAGGTCAGTAACA	PAMR1_R	CATGTCAGGGTGGGTTGATT
PANX1	PANX1_F	TTTATGTCCTGCTGGCTCCC	PANX1_R	AGGGAACACTTGTAACACTGCA
PCDHB1	PCDHB1_F	TGGCCAACGTAGCTAAGGAC	PCDHB1_R	GAGGAAAACGTGAACCCAAA
PLCL1	PLCL1_F	CAATGGCCTTGCTGACCAGA	PLCL1_R	CGCGGGTGGTTAGTTTTTCC
PLEKHA1	PLEKHA1_F	TTTATGCTGCATGGCTTCTG	PLEKHA1_R	AAGTTCCCTGGCTTGACCTT
PLEKHN1	PLEKHN1_F	CTGACGGAGCTGAGTGTCTG	PLEKHN1_R	TGTGAGGAGGAGGTCAGAGC
POPDC3	POPDC3_F	GACATCTACCCAAGCCCAGA	POPDC3_R	TCCGTACACACGAAGCCTTT
PPP1R3A	PPP1R3A_F	CAGCAATTGCCTGCTCATTA	PPP1R3A_R	GGAAGAATCCTCATGGGTCA
PPP1R7	PPP1R7_F	TGCAACCTATGCTCGTGAAA	PPP1R7_R	CACCCACTGAGTCCACACAC
PRDM16	PRDM16_F	CCGAGGTGCCTGTCTTCTAT	PRDM16_R	TAAAGGGAGTGGGGGAAGTT
PRPF4B	PRPF4B_F	GGGTAAACTGTTCATGTTGCCTC	PRPF4B_R	GAATACACACGAGTTCATGCAGC
RABEP2	RABEP2_F	CGTCGCATCCAAGGTCACTT	RABEP2_R	TCTGGAGGAGGAGACAGTGG
RASAL2	RASAL2_F	TTGCCTCCTCTGCCCTAGTA	RASAL2_R	CTGCTGCCAGGTGATGTCTA
RASEF	RASEF_F	GTGGGAGTCATGGCAGTTTT	RASEF_R	GTTTGATGTGTGCCCCATTT
RBM5	RBM5_F	TTACTCCGCATCCCATTCTC	RBM5_R	CCAGTGTAGGAGGACCCAAG
REN	REN_F	TTGTCCTCAAAGCAGGGAAG	REN_R	TCATGTGCTGGGTATGGAGA
RNF223	RNF223_F	CCAGAGTGCCACACAGAAGA	RNF223_R	GGTGGTGAGGCTGTACCTTG
RP1L1	RP1L1_F	AGACCCCAACAGCCTACCTT	RP1L1_R	AGGAGAGAAACCCCACTGCT
RPA1	RPA1_F	ACAATGATCATCGGGGAAAG	RPA1_R	GCTACAACCTACGCCAAAGC
SDF4	SDF4_F	GGCTGAGCACTCACTTTCCT	SDF4_R	AGAGCAAGACCCCATCTCAG
SEC14L1	SEC14L1_F	AGATCCGTCCATACGCATTC	SEC14L1_R	TACCTGCACGCTTTCTCCTT
SENP7	SENP7_F	TTTCAACATGCCAAAAATGAA	SENP7_R	GCAAATTATTGATGCAGGGTA
SETX	SETX_F	GCTTATCCCAGAATCGCTTG	SETX_R	TGGGTGTGGCTTACATAGCA
SF1	SF1_F	GAAAAGGCAGGTTAACGGGC	SF1_R	AGAGGAAAAGCAGGTGCCG
SIGLEC10	SIGLEC10_F	ACCCACTGAGTCCCAGACAC	SIGLEC10_R	CATACCTGGAAGCCCAAAAA
SIKE1	SIKE1_F	GACCCAGGAAAATGGTCTCA	SIKE1_R	CGCCTACCAAGACACCTTGT
SIPA1L3	SIPA1L3_F	GCTCAGGTGGTTTTCGACAT	SIPA1L3_R	TAAGGATCTCGCTTGCTGGT
SLAMF1	SLAMF1_F	GCTCACGGTGCAGATGTAGA	SLAMF1_R	GAATTCCCAGGGGTTCACTT
SLC9A3	SLC9A3_F	GAGGAACCCACCAGCCCC	SLC9A3_R	GTGAAGGCCAACATCTCGGA
SMC2	SMC2_F	TTGGTGCCTCAGAAACTTGA	SMC2_R	TCCCATACTTGGATTTTCCCTA
SMURF2	SMURF2_F	TAGCATGCGGCACTCACTAC	SMURF2_R	ATGGTTCTGGAAAGCTGTGG
SNED1	SNED1_F	GGCTTCTCCTAGAACCCACA	SNED1_R	TAGGCTCTGTGCCTCCTGAT
SNIP1	SNIP1_F	CAGAAAAGCCCATCGGAGGT	SNIP1_R	TGTACTCTTGGAGGCGAGGA
SOGA1	SOGA1_F	AGGTGCATGCCACCACG	SOGA1_R	TGCAGGAATTCTTCCGTAATG
SORCS2	SORCS2_F	ATTTGCTGATGGGAACAAGG	SORCS2_R	ACCAGGACATCCATGGCTTA
SPECC1L	SPECC1L_F	TGCACCTGGCCTCACAG	SPECC1L_R	TACCTTATTCGGCTTCGGG
SPEF2	SPEF2_F	TTTTACTCTTGTGCCCTACAGC	SPEF2_R	TTCACTCACATTTCATTGATTGC
SRCIN1	SRCIN1_F	TCACTTGAGCTGCTGGGTAA	SRCIN1_R	TGGATTGGGCAGTCCTCTAC
SSH2	SSH2_F	CGACAGCTCTCATTCCTTCC	SSH2_R	AATGGCCAACAAGTTTCCAG
STARD10	STARD10_F	CTTGACTCCACCCACCTCAT	STARD10_R	CCTGAGGACTTCGGTCTGAG
STXBP2	STXBP2_F	CTCTGTGACCAGCCTCCTTC	STXBP2_R	GCAATGAGCATTTTCCCCTA
TACC2	TACC2_F	ACGCCACAGATGAGGAAAAG	TACC2_R	CGTGCAGACGATCTCACAAT
TAF9	TAF9_F	CATAACTGCCAAAGCACCAA	TAF9_R	ATTCCTGCAACCTCAGCAGT
TBC1D7	TBC1D7_F	AGCATCTAACGCACTGAGGG	TBC1D7_R	TGGAAGATGGCAGACTGCTG
TDRD10	TDRD10_F	TCCCTTTTCAGCTTTGCATT	TDRD10_R	AGCAGAAAGGCCAGAAGACA
TENM2	TENM2_F	ACCGCGTCAAGTCTCTGAGT	TENM2_R	CTGTGTTTTGGACTGCTGGA
TGFBR3	TGFBR3_F	CCTTCCAGGTCCAACATTCTGTA	TGFBR3_R	CATCTGTTAAATTGGGCCCGAAA
TLN2	TLN2_F	AGCCAGGGGGATATGTTTCT	TLN2_R	TGAGCCAGTCTTTGTTGACG
TMEM62	TMEM62_F	GTTACCTATTCTGCTTTTCTGGC	TMEM62_R	GCTATGACAAGGTTTCCGCA
TMPPE	TMPPE_F	GTGCAGGATGTCTGCTTCAA	TMPPE_R	GGTGATTGTGGGTGACCTCT
TMPRSS11B	TMPRSS11B_F	CAAGGAGGCCTCTGATTCAA	TMPRSS11B_R	CACGGCATATCTTCCCAAAG
TOPAZ1	TOPAZ1_F	ATTGTTTCCCCCATTCCAAG	TOPAZ1_R	ATCCTTTTCCTGGGTTTTCG
TP53TG5	TP53TG5_F	TCCAGATCCTGAACCCTGAC	TP53TG5_R	GATGTAGCCGACCAGTGGAT
TP63	TP63_F	GAGGGGCCGTGAGACTTATG	TP63_R	GAGGGTTGCCATACCAGGTC
TRAF7	TRAF7_F	AGCTACAGGGGACCCACAG	TRAF7_R	CCTCACCAGCTCACTGTCAA
U2AF2	U2AF2_F	GCATCCTTACTCCGCTTATCC	U2AF2_R	GATCCCTGAGCCCTAGTACCTG
USH2A	USH2A_F	TCAGCTTTGGAGAAGGAGGA	USH2A_R	TCACGAGGTCTTTTCCCAAG
VCAM1	VCAM1_F	CCATTTGACAGGCTGGAGAT	VCAM1_R	GGATTCCCACAAAGACTGGA
WDR17	WDR17_F	TTCTGTAAATGAGCAGTAGCGTG	WDR17_R	TACTAAATCTGTGGTTCCCAGC
WHSC1	WHSC1_F	GCATCAAGCAGAGTCCCCTT	WHSC1_R	ATGCCAAAGGTCCTCCATGG
YEATS2	YEATS2_F	AGTGCCCATCATCATTCTCC	YEATS2_R	TGGTGGCAGGTAGAACTTGA
ZCCHC2	ZCCHC2_F	CCCTGCCTTGACACACAGTA	ZCCHC2_R	GCTCTGATGTGCTTGGTTGA
ZFHX4	ZFHX4_F	GTGAAAATCCCCGACACACT	ZFHX4_R	AGGTAAGGTCCGCTTTGGTT
ZNF311	ZNF311_F	TGAGTTCTGCCTTGATGCTG	ZNF311_R	TGCATCAGCTTATCCACACC
ZNF469	ZNF469_F	GAAGAGCTTGGCTTCCACAG	ZNF469_R	GATGGAAGGCAAACACCAGT
ZNF577	ZNF577_F	ACTGACATGTGGGCAAAGG	ZNF577_R	CGGCTCAATAGACATCAGCG
ZNF629	ZNF629_F_V1	AGGATCTCTCCAGGGACATCT	ZNF629_R_V1	CCAACGATGCTCACAGAGGT
ZNF629	ZNF629_F_V2	CCCAGGGTTCTTTCTCCTCC	ZNF629_R_V2	AAAAGCCCTATCTGTGCCCC
ZNF709	ZNF709_F	CAAGGCAGGTGGATCGTCT	ZNF709_R	AGCCTTCAGTTGTTCCAGTTCT

## Sheet: Supplementary Data 9
Supplementary Data 9: Clinical data of Patients in NIJ/NCL Cohort of infertile Men.
ID	Country of origin	Age of Patient*	Infertility in family	Comment on sub/infertility in the family history in 1st degree family members **	Genetic abnormalities in family	Comment on genetic abnormalities in family	Urological history	Medical history	Testicular volume left (cc)	Testicular volume right (cc)	Inhibin B (ng/L)	FSH (U/L)	Normal scrotal ultrasound	Semen pH	Semen volume (mL)	Semen concentration (x106/mL)	% progressively motile	VCM	% abnormal morphology	Conclusion semen analysis	Probable cause azoospermia
Proband_001	Netherlands	35	No		No		Cryptorchidism with orchidectomy right	None	8	Absent	19	23	Yes	7.7	0.5	0	ND	ND	ND	Azoospermia	NOA
Proband_002	Netherlands	36	No		No		Cryptorchidism bilateral with orchidopexy	None	12	12	22	11	No: inguinal hernia bilateral	7.8	3.6	0	ND	ND	ND	Azoospermia	NOA
Proband_003	Netherlands	39	No		No		Orchidectomy right, orchitis right, coiling varicocele	Meningitis at age 3, bilateral inguinal hernia	15	10	21.3	15	Yes	7.5	4	<0.1	ND	ND	ND	Extreme oligozoospermia
Proband_004	Netherlands	35	No		No		None	None	5	5	NA	16.5	No: varicocele left	7.7	4.2	0	ND	ND	ND	Azoospermia	NOA
Proband_005	Netherlands	35	No		No		Varicocele right; retrograde ejaculation	None	8	8	28.4	25	No: epididymis cyst	7.7	0.6	0	ND	ND	ND	Azoospermia	NOA
Proband_006	Netherlands	30	Yes	Parents had difficulties conceiving; age gap of 5 years between patient and his brother, no fertility treatment necessary	No		Cryptorchidism with orchidopexy bilateral; hernia inguinalis bilateral; hydrocele	None	20	15	33.4	11	No: varicocele left	7.8	1.7	0	ND	ND	ND	Azoospermia	NOA
Proband_007	Netherlands	41	No		No		None	None	8	8	13	25	Yes	7.5	1.3	0	ND	ND	ND	Azoospermia	NOA
Proband_008	Netherlands	26	No		No		None	None	15	15	24.6	6.3	No: microcalcifications bilateral	7.1	3.4	0	ND	ND	ND	Azoospermia	NOA
Proband_009	Netherlands	35	No		No		Torsio testis unilateral; orchidopexy unilateral	None	10	12	11	25	Yes	7.5	3.9	0	ND	ND	ND	Azoospermia	NOA
Proband_010	Netherlands	37	No		No		None	None	14	12	15.1	16	Yes	7.5	8	0	ND	ND	ND	Azoospermia	NOA
Proband_011	Netherlands	41	No		No		Cryptorchism unilateral with orchidopexy twice	Normocytair anemia, parotitis	14	14	10.7	31	No: inhomogenous lesion left	7.7	3.5	0	ND	ND	ND	Azoospermia	NOA
Proband_012	Netherlands	31	No		Possible	1 stillborn sibling, cause unknown	Absence of vas deferens	None	20	20	ND	3	Yes	7	1	<0.1	ND	ND	ND	Extreme oligozoospermia
Proband_013	Netherlands	28	Yes	Brother has male factor infertility, also known with cryptorchidism and orchidopexy	No		Cryptorchidism with orchidopexy right	None	12	12	20.3	11	Yes	7.3	4.5	0	ND	ND	ND	Azoospermia	NOA
Proband_014	Netherlands	30	No		No		None	None	20	22	13	16	No: microcalcifications left	7.5	1.9	0	ND	ND	ND	Azoospermia	NOA
Proband_015	Netherlands	29	No		No		Cryptorchidism bilateral with orchidopexy	None	16	15	26.6	15	No: inguinal hernia left	7.5	7.7	0	ND	ND	ND	Azoospermia	NOA
Proband_016	Netherlands	36	Unknown		Unknown		None	None	15	15	20.6	25	Yes	7.5	4.3	0	ND	ND	ND	Azoospermia	NOA
Proband_017	Netherlands	35	No		No		None	None	18	18	35	26	Yes	7.5	4.1	0	ND	ND	ND	Azoospermia	NOA
Proband_018	Netherlands	32	No		No		None	None	20	20	96.7	12	No: varicocele left; microcalcifications right	7.5	3.4	<0.1	ND	ND	ND	Extreme oligozoospermia
Proband_019	Netherlands	31	No		No		Cryptorchidism bilateral with orchidopexy	Congenital muscle dystrophy	14	14	13.9	22	No: atrophy/shrunk testis bilateral	7.7	1.3	0	ND	ND	ND	Azoospermia	NOA
Proband_020	Netherlands	31	No		No		None	None	9	9	18	28	No: cyst right testis	Unknown	Unknown	0	ND	ND	ND	Azoospermia	NOA
Proband_021	Netherlands	38	No		No		None	None	15	12	26.6	25.1	No: varicocele left; microcalcifications right	7.7	4.3	0	ND	ND	ND	Azoospermia	NOA
Proband_022	Netherlands	38	Unknown		Unknown		None	None	18	18	19	14	NA	7.5	4.7	0	ND	ND	ND	Azoospermia	NOA
Proband_023	Netherlands	29	No		No		Testis carcinoma; orchidectomy right	None	20	Absent	31	3.4	Yes (1 side left)	7.3	3.1	0	ND	ND	ND	Azoospermia	NOA
Proband_024	Netherlands	30	No		No		Cryptorchidism with orchidopexy left; varicocele unilateral	None	8	10	43	31	No: varicocele left	7.5	5.5	0	ND	ND	ND	Azoospermia	NOA
Proband_025	Netherlands	31	No		No		Cryptorchidism bilateral with orchidopexy	None	13	15	9	33	No: cyst testis left, cyst epididymis right	7.3	2.8	0	ND	ND	ND	Azoospermia	NOA
Proband_026	Netherlands	32	No		No		Cryptorchidism bilateral with orchidopexy	None	6	5	24	8.7	No: varicocele left	7.5	1.5	0	ND	ND	ND	Azoospermia	NOA
Proband_027	Netherlands	34	No		No		Cryptorchidism with orchidopexy unilateral; hydrocele unilateral; atrophic testis	None	25	Not palpable	133	3.1	No: rough calcifications left	7.7	2	0	ND	ND	ND	Azoospermia	NOA
Proband_028	Netherlands	39	Yes	Brother with fertility problems; similar problems were also reported on father's side of the family	No		None	None	15	13	NA	11	No: inhomogenous lesions bilateral	Unknown	Unknown	Unknown	ND	ND	ND	Extreme oligozoospermia
Proband_029	Netherlands	32	Yes	Parents had difficulties conceiving, several miscarriages. Maternal uncle has children but is known to have male factor infertility	No		None	None	10	12	45.8	9.2	No: microcalcifications left	7.2	4.4	0	ND	ND	ND	Azoospermia	NOA
Proband_030	Netherlands	44	No		Unknown		None	None	25	15	50	13	No: varicocele bilateral	7.6	4.5	0	ND	ND	ND	Extreme oligozoospermia
Proband_031	Netherlands	29	No		No		Inguinal hernia bilteral	None	15	18	25	Unknown	No: indefinable tumour left, epididymis cyst right	7.7	2.9	0	ND	ND	ND	Azoospermia	NOA
Proband_032	Netherlands	27	No		No		None	None	10	10	22.5	16	No: varicocele left, microcalcifactions right	7.5	6.1	0	ND	ND	ND	Azoospermia	NOA
Proband_033	Netherlands	31	No		No		None	None	18	18	135	23.8	No: microcalcifications left	7.6	3.8	0	ND	ND	ND	Azoospermia	NOA
Proband_034	Unknown	31	No		No		None	None	15	20	26	11.9	No: Indefinable tumor left	7.5	1	0	ND	ND	ND	Azoospermia	NOA
Proband_035	Netherlands	27	No		No		Inguinal hernia; cryptorchidism with orchidopexy bilateral	None	15	15	43	11	NA	7.5	2.1	0	ND	ND	ND	Azoospermia	NOA
Proband_036	Netherlands	36	No		No		None	None	14	10	15.7	28.2	No: varicocele left, cyst right	7.7	7.2	0	ND	ND	ND	Azoospermia	NOA
Proband_037	Netherlands	32	No		No		Cryptorchidism unilateral; orchidectomy due to non-seminoma	None	Absent	15	ND	19	Yes (1 side left)	7.6	3.3	0	ND	ND	ND	Azoospermia	NOA
Proband_038	Netherlands	29	No		No		Cryptorchidism bilateral with orchidpexy	None	18	18	12	27.1	Yes	8	1.7	0	ND	ND	ND	Azoospermia	NOA
Proband_039	Netherlands	30	No		No		None	None	12	10	13.4	14.9	No: epididymis cyst left	7.6	1.6	0	ND	ND	ND	Azoospermia	NOA
Proband_040	Netherlands	36	No		No		Cryptorchism unilateral with orchidopexy	None	6	6	26	37	No: varicocele left	7.7	2.9	0	ND	ND	ND	Azoospermia	NOA
Proband_041	Netherlands	35	No		No		Inguinal hernia unilateral	None	20	15	109	5.2	No: indefinable tumour bilateral	7.7	1.9	0	ND	ND	ND	Azoospermia	NOA
Proband_042	Netherlands	33	No		No		None	None	10	10	10.3	28	No: varicocele left	7.5	9	0	ND	ND	ND	Azoospermia	NOA
Proband_043	Netherlands	37	No		No		None	None	12	15	NA	17	Yes	7.5	6	0	ND	ND	ND	Azoospermia	NOA
Proband_044	Netherlands	37	No		No		None	None	10	10	NA	7.4	NA	Unknown	Unknown	Unknown	ND	ND	ND	Azoospermia	NOA
Proband_045	Netherlands	32	No		No		None	None	15	15	16	23	NA	Unknown	Unknown	0	ND	ND	ND	Azoospermia	NOA
Proband_046	Netherlands	31	No		No		Cryptorchidism bilateral with orhidopexy ; inguinal hernia unilateral	None	Not palpable	20	74.9	13	No: varicocele right	7.5	3	0	ND	ND	ND	Azoospermia	NOA
Proband_047	Netherlands	40	No		No		None	None	13	13	21.7	21	No: varicocele left	7.5	1	0	ND	ND	ND	Azoospermia	NOA
Proband_048	Netherlands	32	Yes	Brother underwent ICSI treatment 5 times, all unsuccessful	No		None	None	20	20	ND	26	Yes	8.3	4.8	<0.1	ND	ND	ND	Extreme oligozoospermia
Proband_049	Netherlands	20	No		No		Cryptorchidism bilateral with orchidopexy; hydrocele unilateral	None	15	1	18.8	16	Yes	7.7	1.7	0	ND	ND	ND	Azoospermia	NOA
Proband_050	Netherlands	26	No		No		None	None	15	15	82	10	No: varicocele left, cyst right	7.7	3.8	0.1	ND	ND	ND	Extreme oligozoospermia
Proband_051	Netherlands	27	No		No		Torsio testis unilateral	None	Absent	12	46.3	11	No: atrophy/shrunk testis left	8	2.1	<0.1	ND	ND	ND	Extreme oligozoospermia
Proband_052	Netherlands	28	Yes	Parents had difficulties conceiving, no fertility treatment required	No		Cryptorchidism bilateral with orchidopexy	None	15	15	76.9	8.2	Yes	7.7	1.9	1.7	30	0.969	99	Severe oligoasthenoteratozoospermia
Proband_053	Netherlands	30	No		No		None	None	12	12	53.85	10	NA	7.7	3.3	<0.1	ND	ND	ND	Extreme oligozoospermia
Proband_054	Netherlands	30	No		No		Cryptorchidism bilateral with orchidopexy	None	10	10	46.87	15	No: hydrocele right	7.5	5	<0.1	ND	ND	ND	Extreme oligozoospermia
Proband_055	Netherlands	30	No		No		None	None	15	15	199	3	No: microcalcifications bilateral	7.5	2.8	0	ND	ND	ND	Azoospermia	Unclear OA or NOA
Proband_056	Netherlands	27	No		No		None	None	8	10	45	19	Yes	7.5	5.2	0	ND	ND	ND	Azoospermia	NOA
Proband_057	Netherlands	25	No		No		None	None	15	12	78	21	No: varicocele left	7.7	3	<0.1	ND	ND	ND	Extreme oligozoospermia
Proband_058	Netherlands	32	Unknown		Unknown		None	None	Unknown	Unknown	NA	8.3	NA	7.2	4.1	<0.1	ND	ND	ND	Extreme oligozoospermia
Proband_059	Netherlands	31	No		No		None	None	10	10	21.2	24	No: varicocele left	7.7	1.7	0	ND	ND	ND	Azoospermia	NOA
Proband_060	Netherlands	29	No		No		Varicocelectomy left	None	22	22	ND	4.9	No: microcalcifications left, hydrocele right	7.5	3.4	0	ND	ND	ND	Azoospermia	NOA
Proband_061	Netherlands	31	No		No		Cryptorchidism unilateral; orchidopexy unilateral	None	12	15	22.7	29	Yes	7.3	8.2	0	ND	ND	ND	Azoospermia	NOA
Proband_062	Netherlands	31	Yes	Parents had difficulties conceiving, only one child	No		None	None	10	10	91.1	6.6	Yes	7.5	2.3	0.2	ND	ND	ND	Extreme oligozoospermia
Proband_063	Netherlands	31	No		No		None	None	10	10	20	19.3	No: varicocele left	7.5	4.5	<0.1	ND	ND	ND	Extreme oligozoospermia
Proband_064	Netherlands	30	Unknown		Unknown		None	None	Unknown	Unknown	ND	ND	NA	8	3.7	0.9	18	0.5994	99	Severe oligozoospermia
Proband_065	Netherlands	32	No		No		None	None	12	12	42.3	7.2	No: varicocele left, hydrocele right	7.5	2.8	0	ND	ND	ND	Azoospermia	NOA
Proband_066	Sint Maarten (Caribbean)	30	No		No		None	None	15	12	34	9.1	No: hydrocele right	7.5	3.2	<0.1	ND	ND	ND	Extreme oligozoospermia
Proband_067	Netherlands	34	Unknown		Unknown		Unknown	Did not receive a full consultation in Radboudumc	Unknown	Unknown	NA	0	NA	7.4	3.3	0.4	47	0.62	99	Severe oligoteratozoospermia
Proband_068	Netherlands	33	No		No		None	None	20	20	171	1.7	Yes	7.7	7.8	0.3	24	0.56	99	Severe oligoasthenoteratozoospermia
Proband_069	Netherlands	34	No		No		Cryptorchism unilateral with orchidopexy; inguinal hernia unilateral	None	8	8	13.2	21	No: varicocele left	7.3	1.7	<0.1	ND	ND	ND	Extreme oligozoospermia
Proband_070	Netherlands	29	No		No		Orchitis, epididymitis both sides	None	15	18	5	44	Yes	7.5	4.8	0	ND	ND	ND	Azoospermia	NOA
Proband_071	Netherlands	34	Unknown		Unknown		None	None	Unknown	Unknown	NA	Unknown	NA	7.2	7.1	<0.1	ND	ND	ND	Extreme oligozoospermia
Proband_072	Netherlands	34	Unknown		Unknown		Unknown	None	Unknown	Unknown	NA	Unknown	NA	7.6	2	1.3	38	0.988	97	Severe oligoteratozoospermia
Proband_073	Netherlands	34	No		No		None	None	20	15	NA	15	No: epididymis cyst bilateral	7.5	1.1	<0.1	ND	ND	ND	Extreme oligozoospermia
Proband_074	Netherlands	30	No		No		Cryptorchidism with orchidopexy bilateral; glandulair hypospadie correction	None	Unknown	Unknown	ND	ND	NA	7.5	2.8	0.2	19	0.1064	ND	Severe oligoasthenozoospermia
Proband_075	Netherlands	31	No		No		None	None	10	10	5	32	Yes	7.5	1.5	0	ND	ND	ND	Azoospermia	NOA
Proband_076	Netherlands	35	No		No		None	None	15	15	86.6	7.4	Yes	<6.4	0.3	0	ND	ND	ND	Azoospermia	Unclear OA or NOA
Proband_077	Netherlands	35	No		No		Cryptorchism right, conservative treatment	None	Unknown	Unknown	24.3	32	No: varicocele left, inguinal hernia right	7.6	1.3	<0.1	ND	ND	ND	Extreme oligozoospermia
Proband_078	Netherlands	35	No		Yes	Sister with Turners syndrome (45X)	Hypogonadotrope hypogonadism	Mitochondrial encephalomyopathy, lactic acidosis and stroke-like episodes (MELAS); progressive hearingloss			NA	8.6	NA	8.8	4.7	0.4	20	0.376	99	Severe oligoasthenozoospermia
Proband_079	Netherlands	32	No		No		Cryptorchism bilateral with orchidpexy	None	14	14	17.6	0.73	NA	7.7	1.8	0	ND	ND	ND	Azoospermia	NOA
Proband_080	Netherlands	33	Yes	Two brothers also have cryptorchidism, one of them is has male factor infertility and is starting fertility treatment	No		Inguinal hernia unilateral; cryptorchidism bilateral with orchidopexy	None	12	12	33.3	20	Yes	7.4	7.2	<0.1	ND	ND	ND	Extreme oligozoospermia
Proband_081	Netherlands	35	No		No		Cryptchism unilateral with orchidopexy; inguinal hernia unilateral	None	Unknown	Unknown	NA	Unknown	NA	8	4.5	0	ND	ND	ND	Azoospermia	NOA
Proband_082	Netherlands	30	No		No		Varicocele bilateral	None	12	10	45	10	NA	7.2	6.5	<0.1	ND	ND	ND	Extreme oligozoospermia
Proband_083	Netherlands	34	Yes	Parents known to have female and male factor infertility and received fertility treatment	No		Inguinal hernia unilateral; cryptorchidism with orchidopexy unilateral; hydrocele unilateral	None	25	20	189	5.8	Yes	7.4	3	0	ND	ND	ND	Azoospermia	NOA
Proband_084	Netherlands	36	No		No		Spermatocele unilateral	None	15	15	189	4.2	No: cyst left	7.2	0.7	0	ND	ND	ND	Extreme oligozoospermia
Proband_085	Netherlands	29	No		No		None	None	Unknown	Unknown	ND	ND	NA	7.7	5.4	0.5	17	0.459	99	Severe oligoasthenoteratozoospermia
Proband_086	Netherlands	37	No		No		Cryptorchism unilateral with orchidopexy; inguinal hernia unilateral	None	25	25	251	2.9	No: cyst left, epididiymis cyst right	7.5	2.5	0	ND	ND	ND	Azoospermia	Unclear OA or NOA
Proband_087	Netherlands	27	No		No		None	None	Unknown	Unknown	ND	16.7	NA	8.5	4.8	0.7	20	0.672	ND	Severe oligoasthenozoospermia
Proband_088	Netherlands	30	No		No		Cryptochidism bilateral with orchidopexy	None	10	12	18	40	Yes	7.4	5.8	<0.1	ND	ND	ND	Extreme oligozoospermia
Proband_089	Netherlands	36	Yes	Parents had two miscarriages and never managed to have a third child	No	Younger brother died due to a braintumor	None	None	15	18	NA	14	Yes	7.5	1.9	0	ND	ND	ND	Azoospermia	NOA
Proband_090	Unknown	33	No		No		None	None	15	10	ND	11	No: cyst epidydimis right	7.7	2	<0.1	ND	ND	ND	Extreme oligozoospermia
Proband_091	Netherlands	31	Yes	Brother and his partner are known to have fertility problems	Unknown		Cryptorchidism conservative treatment	Nose cancer with radiotherapy	10	10	33	9	Yes	7.5	5.2	<0.1	ND	ND	ND	Extreme oligozoospermia
Proband_092	Netherlands	35	No		No		None	None	16	14	33.3	28.5	Yes	7.5	2.6	0	ND	ND	ND	Azoospermia	NOA
Proband_093	Netherlands	31	Yes	Brother has male factor infertility	No		None	None	Unknown	Unknown	77	4.5	Yes	7.7	3	0.1	15	0.045	ND	Severe oligoasthenozoospermia
Proband_094	Netherlands	34	Yes	Father has male factor infertility (teratozoospermia)	No		Cryptorchidism unilateral with orchidopexy	None	12	10	ND	14.7	No: hydrocele left	7.7	3.2	<0.1	ND	ND	ND	Extreme oligozoospermia
Proband_095	Netherlands	31	No		No		None	None	Unknown	Unknown	266	2.8	No: varicocele left	7.5	3.3	0	ND	ND	ND	Azoospermia	Unclear OA or NOA
Proband_096	Netherlands	35	No		No		None	None	10	10	5	25	Yes	7.7	2.2	<0.1	ND	ND	ND	Extreme oligozoospermia
Proband_097	Netherlands	37	No		No		None	None	20	20	161	3.8	NA	7.2	3.8	0	ND	ND	ND	Azoospermia	Unclear OA or NOA
Proband_098	Netherlands	32	No		No		Cryptorchidism bilateral with orchidopexy	None	20	20	85	8.3	Yes	7.2	5.1	1	36	1.84	99	Severe oligoteratozoospermia
Proband_099	Netherlands	29	Unknown		Unknown		None	None	Unknown	Unknown	ND	ND	NA	7.7	3.9	0.7	6	0.16	ND	Severe oligoasthenozoospermia
Proband_100	Netherlands	30	No		No		Cryptorchidism with orchidopexy unilateral	None	Unknown	Unknown	ND	ND	NA	7.6	4.7	2.5	6	0.71	99	Severe oligoasthenoteratozoospermia
Proband_101	Netherlands	38	Unknown		Unknown		Unknown	Did not receive a full consultation in Radboudumc	Unknown	Unknown	NA	Unknown	NA	7.2	2.7	<0.1	ND	ND	ND	Extreme oligozoospermia
Proband_102	Netherlands	31	No		No		None	None	20	20	39	18	NA	7.7	3.5	<0.1	ND	ND	ND	Extreme oligozoospermia
Proband_103	Unknown	39	No		No		None	None	Unknown	Unknown	NA	0	NA	7.7	4.4	2.6	51	ND	99	Severe oligoteratozoospermia
Proband_104	Netherlands	39	No		No		None	None	Unknown	Unknown	NA	12	NA	7.5	2.8	1.2	25	0.84	99	Severe oligoasthenoteratozoospermia
Proband_105	Netherlands	36	No		No		None	None	18	15	111	5	NA	7.4	5.5	0.1	12	0.07	ND	Severe oligoasthenozoospermia
Proband_106	Netherlands	33	Yes	Parents had difficulties conceiving, 7 year age gap between patient and his brother. Mother had 2 miscarriages	No		Inguinal hernia bilateral	None	20	15	24.3	12	No: testicular and epididymis cyst left	7.5	3.8	0	ND	ND	ND	Azoospermia	NOA
Proband_107	Netherlands	40	No		No		None	None	Unknown	Unknown	NA	0	NA	7.5	2.7	0.8	23	0.5	98	Severe oligoasthenoteratozoospermia
Proband_108	Netherlands	40	Unknown		Unknown		Unknown	Did not receive a full consultation in Radboudumc	Unknown	Unknown	NA	0	NA	7.5	3.2	0.5	14	0.22	98	Severe oligoasthenoteratozoospermia
Proband_109	Netherlands	31	Unknown		Unknown		None	None	20	20	164	7	Yes	7.5	3.9	0.1	9	0.04	98	Severe oligoasthenoteratozoospermia
Proband_110	Netherlands	32	No		No		None	None	8	8	24	35.2	Yes	7.2	9.1	<0.1	ND	ND	ND	Extreme oligozoospermia
Proband_111	Netherlands	32	No		No		None	None	15	15	5	17.9	NA	7.5	3.5	<0.1	ND	ND	ND	Extreme oligozoospermia
Proband_112	Netherlands	35	No		No		None	None	Unknown	Unknown	ND	ND	Yes	7.2	5.2	0.4	51	1.1	99	Severe oligoteratozoospermia
Proband_113	Netherlands	41	No		No		Cryptorchism unilateral with orchidopexy; inguinal hernia bilateral	None	15	15	78	16	No: microcalcifications left	7.2	5.6	<0.1	ND	ND	ND	Extreme oligozoospermia
Proband_114	Netherlands	33	No		No		None	None	Unknown	Unknown	ND	ND	NA	7.7	3.9	4	2	0.31	98	Severe oligoasthenoteratozoospermia
Proband_115	Netherlands	35	No		No		None	Bof, unknown if orchitis	25	25	136	2.4	NA	6.7	0.9	3.1	0	0	ND	Severe oligoasthenozoospermia
Proband_116	Netherlands	32	Unknown		Unknown		None	None	Unknown	Unknown	ND	ND	NA	7.7	0.8	5	9	0.36	98	Severe oligoasthenoteratozoospermia
Proband_117	Netherlands	42	Unknown		Unknown		Unknown	Did not receive a full consultation in Radboudumc	Unknown	Unknown	NA	Unknown	NA	7.2	8.2	0	ND	ND	ND	Azoospermia	Unclear OA or NOA
Proband_118	Netherlands	37	No		No		None	None	15	15	15	15	No: post-epididymitis right	7.5	5.5	0	ND	ND	ND	Azoospermia	NOA
Proband_119	Netherlands	36	No		No		Varicocele unilateral	None	Unknown	Unknown	ND	ND	NA	7.5	3.4	2.5	17	1.4	99	Severe oligoasthenoteratozoospermia
Proband_120	Netherlands	44	No		No		Unknown	None	Unknown	Unknown	NA	Unknown	NA	7.7	2.3	1.7	9	ND	ND	Severe oligoasthenozoospermia
Proband_121	Netherlands	44	No		No		Cryptorchism unilateral with orchidopexy	None	20	20	NA	5.4	No: varicocele left	7.6	3.5	0	ND	ND	ND	Azoospermia	Unclear OA or NOA
Proband_122	Netherlands	41	No		Unknown		None	None	20	20	196	5	No; varicocele left	7.5	5	0	ND	ND	ND	Azoospermia	NOA
Proband_123	Netherlands	45	No		No		None	None	10	15	NA	7	NA	7.8	4.2	0	ND	ND	ND	Azoospermia	NOA
Proband_124	Netherlands	44	No		No		None	Previously 4x ICSI in Germany; no pregnancy	Unknown	Unknown	ND	ND	NA	7.5	3.5	2	12	0.84	99	Severe oligoasthenoteratozoospermia
Proband_125	Netherlands	38	No		No		Cryptorchidism unilateral, conservative treatment	None	15	15	80	13	Yes	7.5	2.5	0	ND	ND	ND	Azoospermia	NOA
Proband_126	Netherlands	39	Unknown		Unknown		None	None	18	15	ND	15	NA	7.6	1.9	0.4	5	0.04	99	Severe oligoasthenoteratozoospermia
Proband_127	Netherlands	49	No		No		None	None	20	20	150	8	NA	7.4	1.8	<0.1	ND	ND	ND	Extreme oligozoospermia
Proband_128	Netherlands	28	No		No		Retractile testis as a child	None	6	6	43.5	16	Yes	8	1.7	0	ND	ND	ND	Azoospermia	NOA
Proband_129	Netherlands	31	No		No		Cryptorchism unilateral with orchidopexy, unilateral absence of testicle, atrophic kidney unilateral, inguinal hernia bilateral	None	6	Absent	5	41.3	Yes	7.2	3.8	0	ND	ND	ND	Azoospermia	NOA
Proband_130	Netherlands	34	No		No		Epididymitis	None	15	12	52.3	9.4	Yes	7.7	3.3	0	ND	ND	ND	Azoospermia	NOA
Proband_131	Netherlands	30	No		No		None	None	15	15	19.9	14	Yes	8	3.2	0	ND	ND	ND	Azoospermia	NOA
Proband_132	Netherlands	33	No		No		Testicular trauma	None	10	10	5	21	Yes	7.7	5.4	0	ND	ND	ND	Azoospermia	NOA
Proband_133	Netherlands	30	No		No		Testicular trauma bilateral	None	15	15	225	5	Yes	7.5	1.7	0	ND	ND	ND	Azoospermia	Unclear OA or NOA
Proband_134	Netherlands	27	No		No		None	None	12	10	18.9	17.5	No: varicocele left	8	1.2	0	ND	ND	ND	Extreme oligozoospermia
Proband_135	Netherlands	31	No		No		None	Attention-deficit hyperactivity disorder (ADHD)	6	6	<10	19	Yes	7.7	2.2	<0.1	50	ND	ND	Severe oligozoospermia
Proband_136	Netherlands	39	No		No		None	None	10	15	92.5	3.3	No: varicocele bilateral	7.7	5.3	0.4	28	0.6	ND	Severe oligoasthenozoospermia
Proband_137	Netherlands	32	No		No		None	None	12	12	82.5	5.8	Yes	7.8	0.5	0	ND	ND	ND	Azoospermia	NOA
Proband_138	Netherlands	35	No		No		Cryptorchism unilateral with orchidopexy; inguinal hernia bilateral; excision of cyste in left testicle	None	6	12	48.6	13	No: cyst left	7.5	4.2	0.1	ND	ND	ND	Extreme oligozoospermia
Proband_139	Netherlands	32	No		No		Cryptorchism bilateral with orchidopexy	None	5	5	46.6	12	No: varicocele bilateral, cyst left	7.9	3	0	ND	ND	ND	Extreme oligozoospermia
Proband_140	Netherlands	39	No		No		None	Gynaecomastia	12	12	14.9	16	No: hydrocele bilateral	7.5	3.3	0	ND	ND	ND	Azoospermia	NOA
Proband_141	Netherlands	34	No		No		None	None	10	10	37.4	26	No: inhomogenous lesion bilateral	7.2	2.3	0	ND	ND	ND	Azoospermia	NOA
Proband_142	Netherlands	28	No		No		None	None	10	10	39.7	15	Yes	7.2	3.5	0	ND	ND	ND	Azoospermia	NOA
Proband_143	Netherlands	31	Yes	Father had male factor infertility	No		None	Migraine	15	15	NA	22	No: cyst right	7.5	3.9	0	ND	ND	ND	Azoospermia	NOA
Proband_144	Unknown	31	No		No		None	None	8	8	ND	14.2	No: varicocele left	7.5	4.5	0	ND	ND	ND	Azoospermia	NOA
Proband_145	Netherlands	38	No		No		None	None	12	12	NA	4	Yes	7.7	3.2	0.01	ND	ND	ND	Extreme oligozoospermia
Proband_146	Unknown	33	No		No		None	None	10	10	ND	9.7	No: varicocele left, epididymis cyst bilateral	7.7	6.7	0.6	30	1.206	ND	Severe oligoasthenozoospermia
Proband_147	Netherlands	30	No		Yes	Congenital cardiomyopathie	None	None	15	12	NA	17	Yes	7.7	4.3	0.01	ND	ND	ND	Extreme oligozoospermia
Proband_148	Netherlands	31	No		No		None	None	8	8	NA	11	No: varicocele left	8	0.6	0	ND	ND	ND	Azoospermia	NOA
Proband_149	Netherlands	34	No		No		None	None	8	8	NA	26	Yes	7.5	3.5	0	ND	ND	ND	Azoospermia	NOA
Proband_150	Netherlands	38	No		No		None	Cystoscopy without abnormalities (symptoms of pain)	8	8	NA	26	Yes	7.7	4.1	0	ND	ND	ND	Azoospermia	NOA
Proband_151	Netherlands	37	No		No		Cryptorchidism bilateral with orchidopexy	None	10	6	ND	20	No: varicocele left	8	2.8	0	ND	ND	ND	Azoospermia	NOA
Proband_152	United Arab Emirates	36	Yes	Youngest brother with male factor infertility (azoospermia)	No		None	None	10	10	ND	4.8	No: hydrocele left, cyst right	8	2.3	0	ND	ND	ND	Azoospermia	NOA
Proband_153	Netherlands	29	Yes	Brother is known to have male factor infertility, His child was conceived after insemination treatment	No		None	None	10	10	ND	27	Yes	7.2	2.2	0	ND	ND	ND	Azoospermia	NOA
Proband_154	Netherlands	30	No		No		None	None	16	16	NA	2	No: microcalcifications right	7.7	12.5	0	ND	ND	ND	Azoospermia	NOA
Proband_155	Netherlands	27	No		No		None	None	12	10	NA	11	No: hydrocele bilateral	7.7	6.1	0	ND	ND	ND	Azoospermia	NOA
Proband_156	Netherlands	45	No		No		None	None	10	12	NA	19	No: microcalcifications right	7.5	2.7	0	ND	ND	ND	Azoospermia	NOA
Proband_157	Netherlands	35	No		No		Inguinal hernia unilateral	None	5	6	NA	28	No: varicocele left, cyst right	8	1.6	0	ND	ND	ND	Azoospermia	NOA
Proband_158	Netherlands	26	No		No		None	None	15	15	NA	5	Yes	7.7	2.5	0	ND	ND	ND	Azoospermia	NOA
Proband_159	Netherlands	27	No		No		Cryptorchism bilateral with orchidopexy	None	5	5	NA	33	No: cyst left, hypovascularisation right	7.7	4.3	0	ND	ND	ND	Azoospermia	NOA
Proband_160	Netherlands	32	No		No		Inguinal hernia unilateral	None	15	10	NA	10	Yes	7.5	2.8	0	ND	ND	ND	Azoospermia	NOA
Proband_161	Netherlands	32	No		No		None	None	8	10	NA	16	No: varicocele left	7.5	6.1	0	ND	ND	ND	Azoospermia	NOA
Proband_162	Netherlands	34	Yes	Brother has fertility problems and cryptorchism	No		Cryptorchism unilateral with orchidopexy	None	10	20	NA	8.3	No: hydrocele right	7.5	2.1	0.1	ND	ND	ND	Extreme oligozoospermia
Proband_163	Netherlands	37	No		No		None	None	8	6	NA	13	No: microcalcifications left, epididymis cyst right	7.5	3.2	0	ND	ND	ND	Azoospermia	NOA
Proband_164	Netherlands	37	No		No		None	Patent ductus arteriosus	6	6	NA	19	No: microcalcifications left	7.7	1.8	0	ND	ND	ND	Azoospermia	NOA
Proband_165	Netherlands	35	No		No		Cryptorchism unilateral with orchidopexy; orchidectomy unilateral due to torsio	None		10	NA	23	Yes	7.9	4.4	0	ND	ND	ND	Extreme oligozoospermia
Proband_166	Netherlands	30	No		No		Cryptorchism unilateral with orchidopexy; intra-abdominal gonade unilateral; hypoplastic prostate; mullerian duct remnants; disorders of sexual development (DSD)	None	3	Unknown	NA	33	No: atrophic testis left	7.5	2.2	0	ND	ND	ND	Azoospermia	NOA
Proband_167	Netherlands	33	No		No		None	None	15	15	NA	2.7	No: microcalcifications bilateral	7.5	2.7	0	ND	ND	ND	Azoospermia	NOA
Proband_168	Netherlands	37	No		No		Cryptorchism unilateral with orchidopexy	None	6	10	NA	10	Yes	7.5	3.6	0	ND	ND	ND	Extreme oligozoospermia
Proband_169	Netherlands	34	No		No		Correction of hypospadia	None	12	8	NA	18.3	No: cyst left	7.7	4	0	ND	ND	ND	Azoospermia	NOA
Proband_170	Netherlands	43	No		No		Cryptorchism unilateral; inguinal hernia unilateral	Colitis ulcerosa	10	10	NA	33	Yes	7.7	2.8	0	ND	ND	ND	Azoospermia	NOA
Proband_171	United Kingdom	27	No		No		None	Right ear surgery - deaf	15	15	NA	7.4	NA	8	2.9	0	ND	ND	ND	Azoospermia	NOA
Proband_172	United Kingdom	36	No		No		None	Cholecystectomy and gastric bypass (2011)	15	15	NA	11.3	NA	8	9.9	0	ND	ND	ND	Azoospermia	NOA
Proband_173	United Kingdom	30	No		No		None	Asthma	20	20	NA	18.4	NA	7.5	2.6	0	ND	ND	ND	Azoospermia	NOA
Proband_174	United Kingdom	32	No		No		Left varicocele embolisation	Right strangulated hernia as a baby;	20	20	NA	20.8	NA	8	4.7	0	ND	ND	ND	Azoospermia	NOA
Proband_175	United Kingdom	35	No		No		Cryptorchism bilateral with orchidopexy; Seminoma	Anxiety/depression;	8	8	NA	49.2	NA	8.5	3.2	0	ND	ND	ND	Azoospermia	NOA
Proband_176	United Kingdom	34	No		No		Varicocele	None	15	15	NA	19.3	NA	7.5	3.6	0	ND	ND	ND	Azoospermia	NOA
Proband_177	United Kingdom	23	No		No		None	None	8	6	NA	11.4	NA	Unknown	5.2	<2	49	5.1	99	Severe oligozoospermia
Proband_178	United Kingdom	33	No		No		Cryptorchism bilateral with orchidopexy	Undescended Testes	10	12	NA	19	NA	Unknown	4.3	<2	30	0.6	100	Severe oligozoospermia
Proband_179	United Kingdom	31	Yes	Brother required ICSI treatment for very poor sperm quality. Paternal uncle and aunt are infertile as well	No		Cryptorchism bilateral with orchidopexy	Gastic reflux	12	12	NA	28.4	NA	8	3.5	0	ND	ND	ND	Azoospermia	NOA
Proband_180	United Kingdom	40	No		No		Cryptorchism bilateral with orchidopexy	RTA fractured pelvis	10	10	NA	25.8	NA	8	6.7	0	ND	ND	ND	Azoospermia	NOA
Proband_181	United Kingdom	38	No		No		Cryptorchism unilateral with orchidopexy	None	30	30	NA	5.4	NA	Unknown	7.1	<2	20	2.8	99	Severe oligozoospermia
Proband_182	United Kingdom	30	No		No		Cryptorchism bilateral with orchidopexy	None	15	15	NA	36.2	NA	8	3.7	0	ND	ND	ND	Azoospermia	NOA
Proband_183	United Kingdom	38	No		No		Cryptorchism	Gout	15	15	NA	16	NA	10	4.7	0	ND	ND	ND	Azoospermia	NOA
Proband_184	United Kingdom	30	No		No		Small R+L varicoceles	Asthma; Lesion at cervicomedullary junction = asymptomatic; Peanut allergy	25	25	NA	20	NA	Unknown	2.8	0	ND	ND	ND	Azoospermia	NOA
Proband_185	United Kingdom	31	No		No		None	None	10	10	NA	21.2	NA	9	2.4	0	ND	ND	ND	Azoospermia	NOA
NA =not available
ND = not determined
NOA = non-obstructive azoospermia
* At diagnosis of infertility
** This collection of clinical data is mostly self-reported data from patients, for example about family history. Of importance is that the clinical definition of in- or subfertility is defined as the failure to achieve a clinical pregnancy after 12 months or more of regular unprotected sexual intercourse (WHO-ICMART glossary)

## Sheet: Supplementary Data 10
Supplementary Data 10: Treatment outcome for Patients in NIJ/NCL Cohort of infertile Men.
ID	TESE performed	TESE side	Sperm found	Sperm motility	TESE Malignancy	ICSI treatment	Pregnancy	Live birth
Proband_001	Yes	Left	No	No sperm	No	No	No	No
Proband_002	Yes	Both, no sperm	No	No sperm	No	No	No	No
Proband_003	Yes	Both	Yes	Motile	No	Yes	Yes	Yes
Proband_004	Yes	Both, no sperm	No	No sperm	No	No	No	No
Proband_005	Yes	Both, no sperm	No	No sperm	No	No	No	No
Proband_006	Yes	Both, no sperm	No	No sperm	No	No	No	No
Proband_007	Yes	Both, no sperm	No	No sperm	No	No	No	No
Proband_008	Yes	Both, no sperm	No	No sperm	No	No	No	No
Proband_009	Yes	Left	No	No sperm	No	No	No	No
Proband_010	Yes	Left	No	No sperm	No	No	No	No
Proband_011	Yes	Both, no sperm	No	No sperm	No	No	No	No
Proband_012	Yes	Right	Yes	Non-motile	No	Yes	Yes	Yes
Proband_013	Yes	Both, no sperm	No	No sperm	No	No	No	No
Proband_014	Yes	Right	No	No sperm	No	No	No	No
Proband_015	Yes	Both, no sperm	No	No sperm	No	No	No	No
Proband_016	Yes	Right	No	No sperm	No	No	No	No
Proband_017	Yes	Both, sperm both sides	Yes	Motile	No	Yes	No	No
Proband_018	Yes	Left	Yes	Non-motile	No	Yes	No	No
Proband_019	Yes	Left	No	No sperm	No	No	No	No
Proband_020	Yes	Right	Yes	Motile	Unknown	Yes	Yes	Yes
Proband_021	Yes	Left	No	No sperm	No	No	No	No
Proband_022	Yes	Right	No	No sperm	Unknown	No	No	No
Proband_023	Yes	Left	Yes	Motile	No	Yes	No	No
Proband_024	Yes	Right	Yes	Motile	Unknown	Yes	No	No
Proband_025	Yes	Both, sperm right	Yes	Motile	No	Yes	Yes	Yes
Proband_026	Yes	Right	Yes	Motile	No	Yes	Yes	Yes
Proband_027	Yes	Left	Yes	Motile	No	Yes	Yes	Yes
Proband_028	Yes	Both, sperm right	Yes	Non-motile	No	Yes	No	No
Proband_029	Yes	Right	No	No sperm	No	No	No	No
Proband_030	Yes	Left	Yes	Motile	No	Yes	Yes	Yes
Proband_031	Yes	Both, no sperm	No	No sperm	No	No	No	No
Proband_032	Yes	Both, sperm both sides	Yes	Motile	No	Yes	Yes	Yes
Proband_033	Yes	Right	No	No sperm	Unknown	No	No	No
Proband_034	Yes	Both, no sperm	No	No sperm	No	No	No	No
Proband_035	Yes	Both, sperm right	Yes	Motile	No	Yes	No	No
Proband_036	Yes	Left	No	No sperm	No	No	No	No
Proband_037	Yes	Right	Yes	Motile	No	Yes	Yes	Yes
Proband_038	Yes	Unknown	Unknown	Unknown	Unknown	Yes	Yes	Yes
Proband_039	Yes	Both, sperm right	Yes	Non-motile	No	No	No	No
Proband_040	Yes	Right	Yes	Motile	No	Yes	Yes	Yes
Proband_042	Yes	Both, no sperm	No	No sperm	No	No	No	No
Proband_043	Yes	Left	Yes	Non-motile	No	Yes	No	No
Proband_044	Yes	Left	No	No sperm	No	No	No	No
Proband_045	Yes	Right	No	No sperm	Unknown	No	No	No
Proband_046	Yes	Both, sperm right	Yes	Motile	No	Yes	Yes	Yes
Proband_047	Yes	Both, no sperm	No	No sperm	No	No	No	No
Proband_048	Yes	Both, no sperm	No	No sperm	No	No	No	No
Proband_053	Yes	Right	Yes	Motile	No	Yes	Yes	Yes
Proband_059	Yes	Both, no sperm	No	No sperm	No	No	No	No
Proband_060	Yes	Both, no sperm	No	No sperm	No	No	No	No
Proband_061	Yes	Both, sperm right	Yes	Motile	No	Yes	Yes	Yes
Proband_063	Yes	Both, sperm right	Yes	Motile	No	Yes	Yes	Yes
Proband_065	Yes	Both, sperm both sides	Yes	Motile	No	Yes	Yes	Yes
Proband_069	Yes	Right	Yes	Motile	No	Yes	No	No
Proband_070	Yes	Both	Yes	Motile	No	No	No	No
Proband_077	Yes	Left	Yes	Motile	No	Yes	Yes	Yes
Proband_079	Yes	Right	Yes	Motile	No	Yes	Yes	Yes
Proband_083	Yes	Both, sperm both sides	Yes	Motile	No	Yes	Yes	Yes
Proband_086	Yes	Both, sperm both sides	Yes	Motile	No	Yes	Yes	Yes
Proband_089	Yes	Both, no sperm	No	No sperm	No	No	No	No
Proband_090	Yes	Unknown	Yes	Motile	Unknown	Yes	Yes	Yes
Proband_092	Yes	Both, no sperm	No	No sperm	No	No	No	No
Proband_095	Yes	Right	Yes	Motile	Unknown	Yes	Yes	Yes
Proband_096	Yes	Both, sperm both sides	Yes	Non-motile	No	Yes	Yes	Yes
Proband_097	Yes	Left	Yes	Motile	No	Yes	Yes	Yes
Proband_106	Yes	Both, no sperm	No	No sperm	No	No	No	No
Proband_115	Yes	Both, sperm both sides	Yes	Motile	No	Yes	Yes	Yes
Proband_121	Yes	Right	Yes	Non-motile	No	Yes	No	No
Proband_122	Yes	Right	Yes	Unknown	No	Yes, zero oocytes	No	No
Proband_123	Yes	Unknown	Yes	Non-motile	No	Yes	No	No
Proband_125	Yes, elsewhere	Unknown, elsewhere	Unknown	Unknown, elsewhere	Unknown, elsewhere	Yes, elsewhere	Yes	Yes
Proband_128	Yes	Both, sperm both sides	Yes	Motile	No	Yes	Yes	No
Proband_129	Yes	Both, no sperm	No	No sperm	No	No	No	No
Proband_131	Yes	Both, sperm left	Yes	Non-motile	No	Yes	Yes	Yes
Proband_132	Yes	Both, sperm both sides	Yes	Non-motile	No	Yes	Yes	Yes
Proband_134	Yes	Both, sperm both sides	Yes	Motile	No	Yes	Yes	Yes
Proband_137	Yes	Both, sperm right	Yes	Motile	No	Yes	No	No
Proband_138	Yes	Right	Yes	Motile	No	Yes	Yes	Yes
Proband_140	Yes	Both, sperm both sides	Yes	Motile	No	Yes	No	No
Proband_141	Yes	Both, sperm both sides	Yes	Motile	No	Yes	Yes	Yes
Proband_142	Yes	Both, sperm both sides	Yes	Motile	No	Yes	Yes	No
Proband_143	Yes	Both, sperm both sides	Yes	Motile	No	Yes	No	No
Proband_144	Yes	Both, sperm both sides	Yes	Motile	Unknown	Yes	Yes	Yes
Proband_148	Yes	Both, no sperm	No	No sperm	No	No	No	No
Proband_149	Yes	Both, sperm both sides	Yes	Motile	No	Yes	Yes	Yes
Proband_150	Yes	Both, no sperm	No	No sperm	No	No	No	No
Proband_151	Yes	Both, no sperm	No	No sperm	No	No	No	No
Proband_152	Yes	Both, no sperm	No	No sperm	No	No	No	No
Proband_153	Yes	Both, sperm right	No	Motile	No	Yes	Yes	Yes
Proband_155	Yes	Both, sperm right	Yes	Motile	No	Yes	No	No
Proband_156	Yes	Both, no sperm	No	No sperm	No	No	No	No
Proband_157	Yes	Both, no sperm	No	No sperm	No	No	No	No
Proband_159	Yes	Both, sperm right	Yes	Motile	No	Yes	Yes	Yes
Proband_160	Yes	Both, no sperm	No	No sperm	No	No	No	No
Proband_161	Yes	Both, no sperm	No	No sperm	No	No	No	No
Proband_162	Yes	Right, no sperm	No	No sperm	No	No	No	No
Proband_163	Yes	Both, sperm both sides	Yes	Motile	No	Yes	Yes	Yes
Proband_164	Yes	Both, sperm both sides	Yes	Motile	No	Yes	Yes	Yes
Proband_165	Yes	Right	Yes	Non-motile	No	Yes	Yes	Yes
Proband_166	Yes	Both, no sperm	No	No sperm	No	No	No	No
Proband_167	Yes	Both, sperm both sides	Yes	Motile	No	Yes	Yes	Yes
Proband_168	Yes	Both, sperm both sides	Yes	Motile	No	Yes	No	No
Proband_169	Yes	Both, sperm both sides	Yes	Motile	No	Yes	No	No
Proband_170	Yes	Both, sperm both sides	Yes	Motile	No	No	No	No
Proband_171	Yes	Both, no sperm	No	No sperm	Unknown	No	No	No
Proband_172	Yes	Both, sperm both sides	No	Non-motile	Unknown	No	No	No
Proband_173	Yes	Both, sperm right	Yes	Motile	Unknown	Yes	Unknown	Unknown
Proband_174	Yes	Right, no sperm	No	No sperm	Unknown	No	No	No
Proband_175	Yes	Left	Yes	Motile	Unknown	Yes	Yes	No, miscarriage
Proband_176	Yes	Both, sperm both sides	Yes	Non-motile	Unknown	Yes	No	No
Proband_179	Yes	Both	Yes	Motile	Unknown	Yes	No	No
Proband_180	Yes	Both, sperm right	Yes	Non-motile	Unknown	No	No	No
Proband_182	Yes	Both	Yes	Non-motile	Unknown	No	No	No
Proband_183	Yes	Both, no sperm	No	No sperm	Unknown	No	No	No
Proband_184	Yes	Both, no sperm	No	No sperm	Unknown	No	No	No
Proband_185	Yes	Both, no sperm	No	No sperm	Unknown	No	No	No

[truncated: 3 more sheets: Supplementary Data 11, Supplementary Data 12, Supplementary Data 13]
